# Supplementary material for: Nuclear Transfer Perturbs Genomic Balance
Source: Epigenomes. 2026 Jun 5;10(2):38. doi: 10.3390/epigenomes10020038 (PMC13298466; doi:10.3390/epigenomes10020038)
Supplement: Supplementary file 1 [file epigenomes-10-00038-s001.zip]

Archive with 1 entries (1 files):
- Andreas & St John - Supplementary Tables.xlsx
