# Supplementary material for: Nuclear Transfer Perturbs Genomic Balance
Source: Epigenomes. 2026 Jun 5;10(2):38. doi: 10.3390/epigenomes10020038 (PMC13298466; doi:10.3390/epigenomes10020038)
Supplement: Supplementary file 1 [file epigenomes-10-00038-s001.zip › Andreas & St John - Supplementary Tables.xlsx]

## Sheet: S1 DEG MST-H v mICSI-H
Supplementary Table S1: Differentially expressed genes at FDR <0.05 for the comparison between MST-hatching (MST-H) blastocysts and mICSI-hatching (mICSI-H) blastocysts.
Gene	logFC	logCPM	F	PValue	FDR	mh1	mh2	mh3	mh4	mh5	mh6	mh7	ST_HB_1	ST_HB_2	ST_HB_3	ST_HB_4	ST_HB_5	ST_HB_6	ST_HB_7
LDHB	6.60856	9.60503	80.0148	2.55483305323022e-11	4.22799321979069e-07	378	824	356	67	117	308	472	19054	46676	23687	48953	20396	22246	33806
CLIC1	14.8824	7.6727	85.3613	1.46112281478767e-10	8.43757998507555e-07	0	1	0	0	0	0	0	6179	8646	5248	10818	7458	4592	6223
RPL18	15.2637	7.03454	85.2298	1.52956311289061e-10	8.43757998507555e-07	0	0	0	0	0	0	0	3048	5221	4514	5881	6128	2208	5621
FOLR1	6.91313	7.90823	62.2176	4.92182336856645e-10	2.03628137316016e-06	0	0	482	0	0	3	166	8740	12779	12184	11847	15327	5382	5076
LOC100525692	5.75526	4.0899	57.0275	8.91723300929588e-10	2.95142578141675e-06	8	12	12	6	13	20	19	438	890	482	739	517	468	431
LOC102163816	6.94681	8.19694	56.6705	1.24165603448372e-09	3.42469428577852e-06	181	205	47	65	207	52	71	20541	11088	3580	9813	20887	124	17195
LOC100737436	5.24592	3.49742	54.7371	2.59514148723476e-09	6.13528521032115e-06	9	26	5	4	24	17	24	590	390	532	709	527	283	346
LOC102723301	5.39041	6.87448	45.6361	2.19098319286011e-08	3.97738445437351e-05	166	35	129	98	26	45	150	1287	1483	2281	2682	7295	1593	7059
LOC110260298	14.1167	5.05694	54.4634	2.23456704864446e-08	3.97738445437351e-05	0	0	0	0	0	0	0	1236	6616	1114	1207	2594	518	1383
RSC1A1	3.80647	6.66718	47.3803	2.40339866721464e-08	3.97738445437351e-05	0	216	0	961	343	236	593	2518	5225	2691	5344	4343	2168	3776
LOC100739087	3.8914	3.72982	36.0627	1.89093645060473e-07	0.000284483	0	14	4	14	49	133	62	403	747	530	636	409	181	465
LOC110256967	6.94502	3.67608	39.5761	3.25838572707354e-07	0.00044542	2	2	2	2	4	7	10	297	572	333	602	491	335	371
RPL19	1.63961	8.04978	36.7709	3.49898068150696e-07	0.00044542	1133	5627	1414	2672	5031	3046	3541	5748	9014	8808	13544	8563	4222	6612
ASH2L	1.81715	5.81828	34.9221	5.89882995088602e-07	0.000661902	0	1394	381	778	1228	655	640	1409	1582	2385	2630	1858	1660	1967
UQCRB	2.80319	5.93253	34.8372	5.99947427116206e-07	0.000661902	0	1048	215	180	524	370	636	1982	1511	1744	5075	3990	1219	1133
FAM83H	-1.47352	7.44247	33.856	7.82733040203792e-07	0.000809591	2074	11892	2571	7471	12174	6692	6686	1645	2287	2022	2218	2268	1037	2164
CYR61	-2.31632	8.14562	33.4488	8.79092456813367e-07	0.000850964	2861	2196	1830	12175	13089	9855	9070	700	1008	501	980	1015	1000	2642
SNRPG	2.76562	6.14273	33.2974	9.25575939951693e-07	0.000850964	0	651	0	376	1346	365	891	1990	2391	2820	4891	3005	1826	1372
ADH4	12.9173	5.32267	35.5242	1.22811352234137e-06	0.00106969	0	0	0	0	0	0	0	725	928	924	1092	1454	738	441
LOC100523526	4.26488	3.35312	29.6942	1.41835093922393e-06	0.00117361	1	7	1	5	9	148	11	152	799	368	537	159	262	611
LOC110261295	2.55948	7.36325	31.2382	1.66182676099344e-06	0.0013096	0	2563	613	1725	1187	1682	2026	5856	3872	10521	3867	5854	2079	10997
LOC100623540	6.13128	3.3587	31.9658	1.84715859886447e-06	0.00138948	3	10	0	9	6	9	3	195	193	206	689	580	285	241
ATP5I	2.59769	5.36011	29.9423	1.93763060251405e-06	0.00139417	167	557	55	226	578	221	721	1666	1221	1555	2403	2665	1211	1125
LOC100522842	5.44612	2.48872	28.9873	2.54146916545291e-06	0.00175245	0	0	0	0	0	0	70	269	629	197	248	201	153	739
SUMO2	1.37998	7.22289	29.1482	3.08081673332738e-06	0.00203938	405	2863	1290	2312	3415	2054	3210	3515	3988	4946	5923	5481	2578	5204
TOMM7	3.6393	3.2934	27.1295	4.02186542328904e-06	0.00255992	0	0	0	0	61	97	30	177	411	233	449	340	82	264
LOC100155572	3.72441	3.06174	26.6733	4.64055722101665e-06	0.00284432	3	6	0	1	105	6	73	269	422	317	456	317	225	64
RPL22	2.01947	6.7973	27.4945	5.12096837401567e-06	0.00302508	0	1427	544	1958	1658	975	1470	3094	3562	3640	5314	3965	2979	2252
BBC3	-2.15168	5.44931	27.4409	5.30107159862369e-06	0.00302508	724	1374	674	2594	1732	2124	2504	187	280	402	183	332	254	497
PSMA2	1.93734	6.15958	27.142	5.74855067069053e-06	0.00305604	0	1439	100	393	1642	562	2067	1912	2553	2467	3680	3180	1120	2235
KIF1C	-1.7065	6.10793	27.11	5.82875209360083e-06	0.00305604	1040	2047	922	3815	2421	3632	3063	459	521	731	855	515	716	446
RPL23A	1.39538	8.62434	26.9443	6.04472129280997e-06	0.00305604	1310	7792	1098	3475	7805	6659	9147	7686	9780	14261	16098	13555	6220	7080
RPL7	1.457	9.66117	26.9177	6.0939764757959e-06	0.00305604	2150	16551	4694	7376	13713	11783	16982	13414	26138	23460	31483	26723	12136	22470
IGF2R	-1.26725	9.58947	26.6614	6.60231425909893e-06	0.00321358	9437	51700	10274	34404	47993	31045	38141	5635	16194	11556	10669	12783	6514	7713
MAFK	-1.73821	5.96473	26.228	7.68777655221223e-06	0.003635	1965	2496	1271	3045	2857	1939	3691	427	583	671	907	783	246	970
ATP6V1B1	8.62452	1.9958	26.1513	8.7058938579865e-06	0.00400205	0	0	0	0	4	0	0	321	137	364	462	189	57	113
HMGN2	1.43391	8.24737	25.4001	9.84654018538031e-06	0.00440406	1406	4873	2879	4225	8819	5480	5316	8830	13309	13708	12442	10227	4366	9349
C2H11orf58	1.57145	5.81237	25.2496	1.04485720186306e-05	0.00443727	350	1391	253	863	981	765	657	1307	1633	1599	2149	2387	1315	2055
SMDT1	2.98952	4.00476	24.4811	1.04570360593785e-05	0.00443727	0	118	0	0	39	242	126	379	588	348	809	446	285	543
ANKRD11	-1.5066	7.33371	25.1336	1.0739030364587e-05	0.00444301	8686	7882	2553	5749	6727	3567	5818	1364	2548	2252	2869	2630	1103	1624
RPL9	1.44359	9.3298	24.9074	1.15291563894518e-05	0.00465018	2264	11471	1787	8886	12246	7988	13057	10953	20719	16879	20249	21584	7626	21239
LOC100621400	6.21469	1.63093	24.4953	1.18017677092213e-05	0.00465018	0	5	0	1	5	1	4	77	197	131	227	44	101	250
RPS15A	1.28835	8.20712	24.176	1.4619434658924e-05	0.00562644	1455	6364	1369	2489	6572	3571	6448	5381	8347	7850	10315	9919	5126	6076
SLC26A2	-1.51393	7.77271	24.1023	1.49855967231714e-05	0.00563629	1788	14866	4697	6891	30184	7420	11044	2771	1647	3433	3146	2192	868	5204
FBXO8	1.71902	5.96912	23.9746	1.57451488308508e-05	0.00579037	0	1858	473	675	1551	806	1001	987	2133	2262	3025	3345	1040	3333
CEP170B	-1.3548	7.59729	23.7836	1.66417049129728e-05	0.00598703	2118	5137	4059	7188	10349	7600	8734	1926	2442	3541	2975	837	1029	1811
RPL21	1.41799	8.28647	23.5671	1.78507287484e-05	0.00628536	1042	4623	2114	3735	5046	5604	5998	6053	9874	8241	13436	12753	5590	5369
LOC100621389	10.5558	1.69831	23.0741	2.00825824783741e-05	0.00692389	0	0	0	0	0	0	0	47	96	50	240	675	153	1
ZC3H10	1.64668	9.1108	23.1031	2.08086800497688e-05	0.00702781	275	8606	2060	6312	9740	9350	11480	8917	30530	13069	21985	14553	7732	14923
CHODL	4.51997	2.7129	21.328	2.31373477598753e-05	0.00754972	0	0	0	0	130	0	0	27	99	1543	281	128	220	159
OBSL1	-1.9224	5.07069	22.8185	2.3267526083384e-05	0.00754972	1039	2420	1180	801	2551	2306	2127	294	507	922	180	722	78	111
COX17	2.8541	3.97702	21.8655	2.37226051157112e-05	0.00754972	0	200	0	209	287	35	89	558	381	645	2062	1013	344	16
LAMA1	-2.26339	8.50645	22.5905	2.46969496591634e-05	0.00771151	6797	39500	5515	12895	24546	12164	35080	2814	3196	3350	2984	5046	941	3066
ADAMTS8	-3.28612	5.60488	22.1962	2.76812717703934e-05	0.00848328	0	699	634	307	3150	4118	6193	34	175	315	135	260	51	183
MXD4	-1.56266	6.77228	22.0846	2.94005178464577e-05	0.00884635	402	4283	2610	6006	6601	7297	4707	924	920	1531	1002	1742	751	1544
TAP1	-1.49245	6.35062	21.9003	3.13131154420568e-05	0.00925358	1253	9020	1238	4319	3797	4106	2974	606	1357	1411	2133	607	907	577
KIAA1456	-2.50509	4.89779	21.6966	3.37400037568273e-05	0.00927292	83	2996	645	1425	2359	3028	1698	60	4	301	359	361	0	607
HMGN1	0.978392	7.76422	21.6634	3.37886186363191e-05	0.00927292	2228	5244	2060	4248	5544	3971	3686	4635	5838	6031	9595	7942	3228	8269
CDH4	-2.60448	4.626	21.5259	3.38828207604016e-05	0.00927292	404	293	519	826	597	2616	1663	35	152	28	117	423	84	151
LOC100737553	3.06827	3.25922	20.5081	3.41095753151105e-05	0.00927292	14	18	4	15	22	162	127	403	671	214	431	333	335	50
RPL23	1.31343	8.50727	21.6287	3.41802080977056e-05	0.00927292	1143	7626	4042	5756	7122	5410	6117	7124	11634	12314	16486	14506	6938	7291
TRAPPC12	-1.30764	5.69879	21.5168	3.58962390857775e-05	0.0095814	1056	3007	1774	2521	3263	1494	3660	658	976	868	1623	653	421	591
OTUD7A	-3.79325	2.92624	19.8815	3.78005913666647e-05	0.00992956	0	2240	0	205	1618	29	189	3	0	27	76	53	56	0
RPL24	1.23403	8.48954	21.0993	4.09739031299917e-05	0.010595	800	6614	2337	3407	7756	5943	8274	5323	10291	9437	13436	10742	5158	9430
HBZ	4.35933	3.00883	19.8081	4.46519201528795e-05	0.0113684	47	8	14	16	5	22	6	545	231	25	124	144	621	124
LOC100516279	5.16863	2.4547	20.1303	4.97429469645736e-05	0.0124727	0	9	0	2	2	21	6	231	196	228	207	174	10	161
NSA2	1.441	7.07968	20.4439	5.15038275623089e-05	0.0127214	1164	2348	388	1035	2525	1961	2161	2729	3200	3707	6001	4505	1876	4278
RLF	1.11807	7.26851	20.2129	5.57687518868754e-05	0.0134684	562	4524	2285	1383	4437	2690	4243	3627	4336	4733	7648	5951	2675	5924
PET117	9.56681	0.820681	19.3584	5.63650408569625e-05	0.0134684	0	0	0	0	0	0	0	44	45	28	195	139	9	176
ZSWIM8	-1.16753	6.59403	20.1569	5.69695280769477e-05	0.0134684	2521	5247	2302	2596	5080	3818	3968	1015	1784	1654	2147	1814	924	656
LOC100525679	6.16998	2.80907	20.8428	5.89086984332572e-05	0.0136287	0	2	8	3	5	3	2	97	254	111	384	332	219	31
SNRPB2	2.12474	4.957	20.0489	5.92944375103907e-05	0.0136287	0	770	0	211	404	386	424	484	683	1415	1989	1173	378	1468
POLR2K	2.18266	4.44143	19.8618	6.09822575465837e-05	0.0138246	0	286	0	110	300	206	272	516	309	697	1096	924	299	411
FRMD8	-1.42057	5.74901	19.8731	6.3423220061091e-05	0.0141837	339	2664	1220	1839	5760	3175	2935	424	677	1011	1030	1128	338	616
SMC3	1.53537	7.1509	19.7366	6.59451239364815e-05	0.014551	194	3323	334	1375	4532	2725	2817	3634	4686	4086	8169	6326	2483	3466
MEGF8	-1.40646	7.34687	19.5929	6.93622586943015e-05	0.0151036	1979	11142	6508	6507	7552	6780	10320	1611	1913	3885	4027	2421	1074	1598
EIF4E	1.31016	7.41985	19.5404	7.06419817118681e-05	0.0151641	513	2712	1660	3871	3555	2813	3298	4188	4784	4237	5890	3504	2713	10496
TUB	-2.94038	3.92331	18.6335	7.16881858323382e-05	0.0151641	0	199	489	1615	893	307	625	54	18	24	73	140	0	137
NPM1	1.21135	9.13099	19.4373	7.32159695569049e-05	0.0151641	2870	12124	5768	5326	10443	8366	10987	10038	17010	12530	22902	19381	9865	15051
CFAP126	-4.12349	2.44683	18.2188	7.3305080988396e-05	0.0151641	438	238	412	535	104	190	0	25	81	0	0	0	0	0
PRRC2B	-0.968841	8.18674	19.384	7.46260779369324e-05	0.0152468	7019	12281	4475	11406	14289	11813	7959	2917	4395	5384	7108	5087	2982	3412
LOC102165580	6.18694	1.54938	18.2312	7.66551220497933e-05	0.0154703	0	0	0	0	0	0	22	83	32	958	73	0	205	0
LOC100621455	1.73085	5.43439	19.2946	7.7912598165836e-05	0.0155346	435	969	413	389	422	458	1021	973	2049	1814	2198	3332	1070	431
PACS2	-1.79516	5.56362	19.2389	7.95651909947414e-05	0.0155547	1472	1859	422	2517	2210	1555	1943	344	411	703	677	250	381	211
TULP4	-1.43669	6.04954	19.2089	7.98929701203191e-05	0.0155547	2098	1809	1478	2819	2640	3591	1958	622	1291	1002	586	664	326	1046
SDK2	-2.53393	4.72375	19.0434	8.20416176675103e-05	0.0155709	1254	1440	808	465	1287	1174	1826	59	139	342	185	380	76	127
TYSND1	-1.87673	5.49515	19.1482	8.23054454588507e-05	0.0155709	674	2540	720	1055	4024	2688	4677	200	684	861	770	385	247	340
MELK	1.43454	7.01677	19.0848	8.31224038895642e-05	0.0155709	795	2022	712	2431	3744	2570	2620	3034	4179	6198	7746	5648	3413	2506
KLB	10.9561	2.39401	19.886	8.41634802945408e-05	0.0155709	0	0	0	0	0	0	0	125	384	142	112	112	0	728
RPS24	1.01781	8.86936	19.0287	8.4680563839016e-05	0.0155709	3688	10106	6228	5809	10605	7380	9346	7499	14987	14669	18941	18904	7055	12164
EIF2A	1.064	7.43822	18.9973	8.56912706269135e-05	0.0155836	599	3334	2037	2493	4328	3058	3061	2792	4204	4665	7058	5272	2871	5463
CREB3L2	-2.71165	4.94236	18.8514	8.67692539333696e-05	0.0156081	246	2094	0	1021	1477	651	2613	65	366	82	151	207	28	14
LOC100625510	5.97181	1.54812	18.5598	9.3665793488846e-05	0.0166675	1	3	0	1	5	0	4	45	68	228	135	54	121	113
LOC100511483	10.2808	1.51691	18.3725	9.47727534278453e-05	0.016685	0	0	0	0	0	0	0	39	0	521	165	58	174	67
LOC100156967	1.64883	6.76796	18.6892	9.59409318915884e-05	0.0167129	0	2514	904	1554	1533	1927	1415	3132	2949	4070	6309	3058	3352	1191
MTA1	-1.4168	6.29336	18.644	9.77912396663819e-05	0.0168578	2099	2746	912	2039	3944	2983	2451	395	650	1643	1083	320	493	1042
PAICS	1.17912	8.84124	18.5305	0.000101274	0.0172782	3055	14695	1507	9931	11443	6697	9057	14139	12135	11008	19604	19183	7195	14439
RPS27	1.74662	7.27085	18.4726	0.000103613	0.0172908	266	2690	463	1665	2272	1957	1572	2617	5729	4341	4850	5477	2115	3242
LOC110261157	10.1453	1.51045	18.3343	0.000104404	0.0172908	0	0	0	0	0	0	0	201	239	28	170	158	0	136
ATP5H	1.217	7.32224	18.433	0.000104978	0.0172908	365	4632	1000	1578	3829	3378	5141	3717	4890	4561	8716	4642	2209	6477
RPS12	1.28336	8.63682	18.4167	0.000105528	0.0172908	464	8455	4123	4028	8044	6058	8578	7763	17589	11652	16895	9023	5515	7922
GGTA1P	1.31275	7.85448	18.2658	0.000111484	0.0179534	923	3477	1595	3611	5856	2991	4139	4103	8111	7281	10408	4974	2377	8331
SARNP	1.48297	5.69453	18.2807	0.000111741	0.0179534	672	627	186	855	1057	436	1320	1152	2349	1876	3348	1910	604	1459
FAM46B	-1.3128	5.70866	18.2454	0.00011336	0.0180384	717	2108	1824	1613	3398	1291	2130	680	712	705	943	374	388	586
LOC106510694	5.58964	1.84272	18.2167	0.000117117	0.0183624	0	3	1	1	3	4	10	82	77	117	144	88	150	228
MGMT	-1.47265	6.25038	18.1292	0.000117615	0.0183624	3232	3677	1578	2411	3707	2359	3320	555	1121	1250	1033	1450	289	1159
EIF3M	1.17062	7.55728	18.0902	0.000118848	0.0183814	1652	4180	507	2324	5193	2165	4433	3715	3877	5199	7171	5644	3561	6512
LOC100512195	2.18255	3.95336	17.6784	0.000122186	0.0187228	3	123	0	70	376	276	147	320	353	827	1107	482	287	323
LOC100520817	6.69162	2.28204	18.4933	0.000126022	0.0191334	0	1	4	1	3	2	2	63	129	354	389	100	168	8
ATP5J2	1.21833	6.06908	17.9079	0.000127657	0.0192054	791	982	519	1080	1212	813	1494	1646	1888	2573	3210	2545	1387	764
LOC110258498	8.40593	1.42774	17.8027	0.000129157	0.019256	0	0	0	0	0	0	2	88	323	140	179	81	33	0
LOC100623742	10.0493	1.97775	18.2401	0.000132666	0.019438	0	0	0	0	0	0	0	60	169	243	244	68	92	12
LOC110257759	9.30769	1.09725	17.1816	0.000132787	0.019438	0	0	1	0	0	0	0	0	0	825	90	47	93	0
NDUFAB1	1.54871	5.94095	17.7263	0.00013476	0.019438	384	1282	509	1123	1337	867	1290	1746	2003	2235	4017	3149	1482	1825
RNF146	1.30947	6.30472	17.7377	0.000135551	0.019438	782	1498	868	579	920	1630	1721	1464	1775	4454	3566	2372	1966	1845
CCT8	1.18659	8.35773	17.7149	0.00013625	0.019438	521	6553	2318	5755	9533	5129	8111	5963	7690	7632	13032	7764	5377	16299
RPL36A	1.93408	5.93135	17.6401	0.000139515	0.0196541	240	1306	173	1057	794	646	804	2186	1302	1453	4246	3758	1130	1570
RCBTB1	-1.40147	7.30813	17.6399	0.00014014	0.0196541	3745	9098	2720	7702	10140	6210	7303	1404	3794	1948	2923	2249	1129	1450
LOC110255671	9.05412	0.323223	16.6688	0.000147178	0.0204677	0	0	0	0	0	0	0	16	66	65	74	51	27	139
ANP32A	2.16305	4.93622	17.4303	0.000151436	0.0208842	0	957	0	57	681	9	408	1075	1207	773	2222	1095	486	249
ABCE1	0.993413	7.57323	17.3095	0.000158226	0.0216121	1108	4344	1941	3553	5868	3427	4438	4816	4541	4721	7134	6215	2923	8379
RNF166	-1.67011	4.29924	17.2592	0.000159325	0.0216121	426	488	328	850	816	1084	972	124	166	101	371	169	179	225
OSBPL2	-1.36838	4.97507	17.2204	0.000165826	0.022311	855	1029	590	1314	2338	1417	1451	146	371	630	629	424	259	529
RPS3A	1.22099	9.34819	17.1498	0.000167776	0.0223913	3313	14287	2159	8183	15511	11565	13926	13583	22133	16845	24428	18051	9380	18648
UBE2D3	1.02857	8.05366	17.0926	0.000171401	0.0225211	1793	8109	1470	2407	7440	4711	7468	4839	5378	14895	8999	6153	5028	6854
CALM2	1.15368	8.79945	17.0873	0.000171725	0.0225211	2920	9670	1240	6834	18849	10086	7891	11595	17322	16612	23912	13840	6835	9417
LOC110262272	5.75202	1.93632	17.2438	0.000174381	0.0225211	4	8	0	1	5	1	0	29	253	121	272	163	57	11
ACOT13	2.70984	3.65517	16.4585	0.000174778	0.0225211	0	1	0	210	38	196	122	390	464	427	732	280	221	559
FBXL18	-1.22782	6.34795	17.0394	0.000175553	0.0225211	844	6047	623	3682	3717	3390	5519	624	921	1772	1110	1494	351	1500
LOC102166222	7.26781	1.4974	16.4195	0.000178118	0.0225605	0	1	0	0	1	1	2	131	208	89	156	88	7	81
ZNF514	2.93857	3.01325	16.1967	0.000178587	0.0225605	0	11	0	0	70	55	110	147	164	311	246	263	262	107
B3GALT1	-5.27649	2.77895	16.3472	0.000180911	0.022681	0	585	0	459	244	787	263	0	0	0	48	0	0	0
RANGRF	3.39534	1.95516	16.194	0.000184203	0.0229201	0	0	0	0	73	0	75	125	9	309	408	216	112	113
MRPL42	1.89037	4.8534	16.8311	0.000190411	0.0235157	0	612	0	213	279	682	793	971	1394	522	2216	1569	257	772
SKP1	1.03371	7.63204	16.7604	0.000194003	0.0237819	1206	6926	1198	3372	5082	2517	5248	4901	4197	5618	7907	6834	2989	7455
MORF4L1	1.09644	8.17597	16.7363	0.000195711	0.0238149	681	6214	883	4864	7401	6026	6732	6161	7541	9244	11899	6455	4260	6866
SNRPD1	1.7648	4.90603	16.6379	0.000205123	0.0239381	0	535	331	104	531	686	648	815	1265	1095	1869	1387	635	812
A2ML1	4.81165	2.8491	15.7902	0.000205126	0.0239381	0	130	0	0	0	0	0	0	2369	181	26	427	0	0
MCAM	5.36897	2.00362	16.6425	0.000206622	0.0239381	4	0	0	0	0	0	30	195	255	86	61	139	20	392
MAFG	-1.116	6.62383	16.5866	0.000207411	0.0239381	1563	3666	1280	5953	4535	3472	4612	928	1563	1048	1380	1611	883	1869
DIP2A	-1.9984	5.75274	16.5994	0.000207573	0.0239381	1135	1274	2087	3086	2278	2932	2450	200	611	1076	713	493	250	219
LOC110257455	3.14261	1.62679	15.6643	0.000207971	0.0239381	0	96	0	0	15	11	43	46	133	158	548	90	81	179
RPS25	1.17551	9.24129	16.5545	0.000209469	0.0239381	1621	11242	1885	10733	12385	8661	18245	11061	18812	16912	22553	16604	7603	15833
PMEL	-3.3365	4.08902	16.0825	0.000210609	0.0239381	0	3589	261	0	2177	3678	13	35	238	156	79	215	10	0
SRSF1	0.878688	8.27253	16.5399	0.000210638	0.0239381	1307	10148	4640	7284	10756	5429	6452	7697	9892	9813	15348	9201	6079	9298
TRAF5	-4.17018	2.51524	15.9309	0.000211189	0.0239381	0	313	331	597	465	255	6	0	0	12	50	6	23	1
HDAC2	1.19688	7.34476	16.5138	0.000212825	0.0239594	245	5094	558	2323	5506	2164	3365	4227	3616	4774	7494	4536	2363	4748
RFC4	1.87746	5.45979	16.4788	0.000217096	0.0241956	0	932	0	722	626	432	1080	1097	1477	1878	1955	1473	1473	806
MIR6782	-1.52823	11.3771	16.4429	0.000218419	0.0241956	59973	63162	127854	157341	58402	76419	140037	24825	40958	17769	39456	26118	18367	55977
LOC102157744	9.46194	0.725594	15.7804	0.000223081	0.0241956	0	0	0	0	0	0	0	50	106	41	60	147	61	111
SEPT7	0.990062	8.38268	16.374	0.000224185	0.0241956	3522	9299	4534	6355	6089	4690	5748	6077	8557	10233	14399	12764	6486	12037
PPP2R2A	1.15178	7.47083	16.3688	0.00022472	0.0241956	503	2325	1363	3123	4897	4073	3405	3314	4320	3860	6785	5347	2653	8133
IGF2	-4.10708	5.4366	16.0917	0.000224807	0.0241956	217	0	480	1	4989	6032	87	9	48	228	44	52	19	149
EEA1	0.806333	9.69123	16.3363	0.000227364	0.0241956	7656	23873	10221	13767	19527	14481	16532	14051	27947	21786	30718	23922	12931	26191
ACSBG1	9.79939	0.96846	15.7372	0.000228268	0.0241956	0	0	0	0	0	0	0	22	223	9	61	142	0	274
BTF3	1.20096	8.93041	16.3179	0.000228955	0.0241956	765	11282	914	7339	11671	9115	11086	7259	13935	11658	16223	14889	7392	14956
AP5Z1	-1.44447	5.58526	16.3339	0.000229543	0.0241956	886	1389	1134	2686	3279	1414	3649	357	703	831	1090	757	439	268
TRAF1	-3.04959	2.22467	15.2216	0.000233146	0.0244198	0	177	295	230	264	359	420	0	31	60	73	14	0	0
USMG5	1.53944	6.5624	16.254	0.000235222	0.0244823	0	2432	360	613	1913	2024	2471	1541	2957	3247	4999	3341	1829	3435
NACA	1.1951	8.70213	16.0357	0.000254731	0.0263471	438	9860	2602	4859	12437	6979	9524	7097	17651	8920	14694	10794	5517	13550
LOC100737927	9.6292	0.982471	15.5635	0.000258619	0.0264944	0	0	0	0	0	0	0	0	153	78	150	243	43	0
DOCK10	-2.21875	3.68274	15.7256	0.000259356	0.0264944	321	1494	342	673	1189	1534	765	161	90	314	93	152	211	49
LOC100627645	6.43592	1.32668	15.7531	0.000266009	0.0267508	0	2	0	1	1	1	3	68	25	204	124	154	31	38
LOC100522455	-2.49727	6.8651	15.8872	0.00027036	0.0267508	1418	4581	684	6718	14679	9662	3522	401	706	3595	375	213	80	352
NUDT21	1.33585	6.77481	15.8805	0.000270608	0.0267508	0	2254	626	1523	3127	2003	2241	2198	2743	3888	5335	2625	1941	3595
USP31	-1.16047	6.19994	15.8864	0.000270706	0.0267508	688	2049	1039	2805	2252	3704	3519	533	605	1156	1026	1021	603	916
RPL27A	1.14333	8.17144	15.8264	0.000275834	0.0267508	2177	5094	1069	3377	5927	4980	5763	4972	9745	8532	10864	9140	3831	4845
RAB11A	0.99756	7.99778	15.8208	0.000276434	0.0267508	841	7263	2558	4078	7502	4911	6778	4530	7495	8183	10524	7201	4816	9271
AGAP3	-1.4152	5.74986	15.8416	0.00027664	0.0267508	720	1219	2210	1454	3045	684	2678	499	577	661	1104	549	378	222
ANP32B	1.23801	7.31572	15.8116	0.000277565	0.0267508	832	3976	622	3141	2816	2815	3126	3349	4951	4098	6399	6555	3118	3727
HSPE1	1.52938	7.70346	15.8086	0.000277838	0.0267508	509	3771	1173	2823	4123	1431	4852	4599	4596	3088	9313	6115	3004	9927
PC	-1.14445	8.21122	15.8008	0.000278524	0.0267508	4783	21146	4118	12681	21755	15263	15413	3388	4307	5873	6386	4982	2691	5848
HNRNPD	1.17392	6.68686	15.7767	0.000281573	0.0267508	630	2478	516	1009	3734	1177	2190	3488	2275	3071	4607	3178	1934	1445
ARAP1	-1.13872	6.79294	15.7685	0.000282364	0.0267508	2043	6980	1320	6144	5218	3203	4348	1614	1227	2051	2364	1549	1055	866
LOC110259059	6.15168	2.25878	15.6057	0.000282881	0.0267508	0	0	0	8	7	2	1	130	0	57	162	240	92	403
HNRNPU	0.972752	9.39056	15.6753	0.000292143	0.0274682	5031	16931	9006	12085	17912	9847	15575	15831	17059	20415	31461	26273	10971	20605
HMGXB3	-1.13434	6.57337	15.6568	0.000294856	0.0274682	1853	4361	1815	2819	5700	3829	5254	991	1247	1340	2670	1202	746	1608
RAB11FIP3	-1.955	4.19518	15.5946	0.000295446	0.0274682	0	916	169	999	1162	795	1369	82	138	59	186	95	112	367
LOC102159828	6.04134	1.24952	15.3633	0.000298755	0.0274876	0	3	1	0	5	1	2	61	234	136	102	118	35	17
GNB4	0.948208	7.61435	15.6158	0.000298977	0.0274876	1328	5727	2150	3739	5646	3182	4558	6024	7067	6442	7763	9336	2062	2979
LOC102166211	5.66818	0.668839	14.7659	0.000300958	0.0275169	0	13	0	0	0	0	0	14	84	289	52	64	77	1
MAT2B	1.09882	6.64101	15.5816	0.000303289	0.0275776	403	3104	1060	1742	2942	2309	2231	2730	1786	3210	5908	2545	2100	4928
SNX2	1.02267	8.58534	15.5616	0.00030514	0.0275943	2322	10544	3153	7720	12533	6451	8077	8790	10670	10251	18114	12874	8236	11583
LOC110259106	4.90112	0.636333	15.0471	0.000311505	0.0280168	0	0	0	0	0	0	31	43	56	135	96	383	70	3
LAMA5	-1.33863	9.73902	15.4716	0.000315822	0.0280247	17989	41742	19100	37668	56296	33246	34938	8415	7919	21662	14571	9871	4311	14623
PLAU	-5.40392	1.7168	14.8436	0.000315976	0.0280247	0	0	0	0	2572	0	217	0	31	0	1	0	13	0
EIF5B	1.01465	7.46172	15.4657	0.000316673	0.0280247	1417	4263	901	3115	6278	4018	5063	4439	4754	6678	10137	5946	3707	4451
MRPL3	1.24781	6.62827	15.4533	0.000318629	0.0280478	76	1588	473	1189	3373	1314	2655	1564	2825	3109	4885	2943	1267	2624
SYNPO	-2.73728	4.19728	15.1606	0.000322316	0.0282223	0	136	233	1754	916	345	1017	7	78	101	52	111	24	152
MND1	2.50392	2.59199	15.0834	0.000327091	0.028343	0	170	0	0	50	54	181	276	356	241	849	308	27	112
APLP2	-0.907809	8.63616	15.3708	0.000328302	0.028343	8061	19371	5815	10547	19820	8872	16216	4334	5502	7474	7441	5843	3886	4553
VPS29	1.05057	6.47219	15.368	0.000329389	0.028343	684	2680	409	1161	2384	1355	2264	1755	1794	2358	4668	2190	2089	2795
RPL36AL	1.65182	6.45826	15.3611	0.000330545	0.028343	578	1672	331	487	1769	912	1840	2038	2325	3390	6051	3408	1224	1505
JUN	-1.40319	6.3968	15.2138	0.000349774	0.0298246	472	2455	453	5539	7325	2880	4088	1227	1003	344	1158	692	695	1078
CHEK1	1.61638	5.51448	15.213	0.000351429	0.0298246	319	1142	400	561	560	575	816	1426	1823	2280	3237	1633	741	495
PUS7	1.7586	5.78149	15.1164	0.000364027	0.0307362	0	876	0	1235	684	809	1518	1402	1551	1809	2370	1965	1024	2815
LOC102161421	7.26176	2.03231	14.7914	0.000376526	0.0316301	0	0	0	0	0	0	5	58	31	178	56	166	36	222
ILF2	1.05312	7.76111	14.9894	0.000380419	0.0316957	2330	6516	923	2887	8244	3458	4240	4896	7872	6773	11916	6045	4290	5731
PPIG	1.39894	6.18444	14.9867	0.000381956	0.0316957	0	1614	208	831	1612	1843	1486	1404	2026	2713	3590	2102	1773	1474
SCAF1	-1.04027	6.64284	14.9769	0.000383053	0.0316957	2133	3022	1605	5057	3137	1536	4710	909	1229	1519	1668	1422	874	1288
PDE1A	-2.20484	4.64881	14.9299	0.000387744	0.0317896	952	1666	617	725	483	565	1314	142	153	134	164	292	63	275
LOC110256694	10.1281	1.3414	14.2303	0.000391591	0.0317896	0	0	0	0	0	0	0	35	0	258	111	22	190	282
LOC110255403	5.36175	2.24411	15.075	0.000391631	0.0317896	0	11	1	5	4	2	3	47	172	227	228	174	76	1
LOC110258600	1.83221	6.54166	14.92	0.000391871	0.0317896	312	1195	546	1314	849	1156	1890	4732	4350	1404	5335	2712	267	2605
PSMB7	1.19339	6.6952	14.824	0.000406122	0.0327516	246	1987	977	1861	2605	1039	2581	2108	3252	3373	3237	3567	1349	3245
RHOT1	0.892823	7.59288	14.8111	0.000407688	0.0327516	821	3736	2571	2687	6979	4556	5431	3439	5358	6520	8150	7244	3356	5916
SPECC1	-1.503	5.44168	14.8183	0.000409781	0.0327607	836	1132	600	1679	4057	1531	1967	266	226	264	813	578	436	737
EIF1	1.21926	8.98587	14.7776	0.000412935	0.0328515	929	9801	1930	7583	10818	11566	11246	7747	15264	12272	18794	9762	8316	20876
NLRP11	2.61954	3.62417	14.5212	0.000414887	0.0328515	73	172	0	0	74	70	231	178	143	951	771	185	540	301
ARID1B	-1.01442	6.85343	14.742	0.000419135	0.0328797	2058	8234	1851	3443	5841	2896	4226	1286	1769	2063	3291	1822	911	693
LOC100522117	8.83706	1.78714	14.9303	0.000419217	0.0328797	0	0	1	0	0	0	0	146	95	38	222	92	152	0
CCDC28A	1.7288	5.15137	14.7435	0.000421711	0.0329193	0	1323	354	335	656	76	565	909	893	874	2298	1192	737	1599
FKBP3	1.65316	5.33112	14.7016	0.000427255	0.0331955	0	1253	185	682	709	602	425	1462	858	321	2669	1666	1067	1242
ABTB2	-1.26903	5.70834	14.676	0.00043233	0.0333108	1608	2003	1247	1107	3586	2230	3085	834	1027	960	1114	511	594	212
TFAM	1.12067	7.20788	14.6593	0.000432793	0.0333108	799	4952	1118	2224	7116	3434	3755	3339	3981	6614	9762	8309	3411	4116
LOC102157746	9.92367	1.05346	14.255	0.000434778	0.0333108	0	0	0	0	0	0	0	16	0	494	174	0	126	0
SEMA5A	-1.49071	6.71413	14.5979	0.000444084	0.0337679	556	2378	1312	1729	3892	2684	6431	139	1151	432	1287	1308	449	611
CWF19L2	1.64334	5.62265	14.6004	0.000444825	0.0337679	0	1397	62	371	1026	1066	558	1326	1277	1892	2141	1581	1203	953
NOL7	1.50152	6.12359	14.5363	0.000455194	0.0341632	0	1326	1	534	1995	825	2510	1029	1876	1883	3628	2128	988	3117
CCT2	1.18401	8.67094	14.5248	0.000455733	0.0341632	562	7959	3094	5735	11451	7557	8353	6179	14667	9048	15300	10656	6486	14386
PCP4L1	4.31613	3.06476	14.0164	0.000458958	0.0341632	0	135	0	0	0	0	37	0	164	392	692	1578	41	120
CHMP5	1.28418	6.68216	14.5019	0.00046057	0.0341632	361	2611	0	1665	2294	1467	1953	2163	1335	2525	4444	2666	1424	4244
PHRF1	-0.95532	6.87945	14.4892	0.000462681	0.0341632	1726	5726	2999	3987	5110	3305	6764	1546	1692	2188	2631	1912	1162	1491
SPATA7	2.31153	4.32256	14.3938	0.000465439	0.0341632	0	153	0	196	114	152	393	272	77	1354	848	64	748	510
RPAP3	1.43069	6.6864	14.4729	0.00046577	0.0341632	0	3248	379	625	2723	1694	3430	2526	2448	2383	3736	3846	2246	5184
RNF38	0.836162	8.22964	14.4651	0.000466547	0.0341632	1755	10158	3426	8287	8385	5956	7537	5727	6294	10995	11346	8994	4792	16074
DHX9	0.990445	8.97373	14.4137	0.000475991	0.0344269	1158	18214	3976	8042	18828	10223	11872	11154	18237	16493	20439	19425	9116	11093
LOC102163924	8.82696	1.9174	14.6335	0.000479452	0.0344269	0	1	0	0	0	0	0	77	106	3	120	144	154	126
LOC110255670	8.80626	-0.399813	14.924	0.000482782	0.0344269	0	0	0	0	0	0	0	22	23	56	97	25	31	116
CD244	9.82069	0.317769	15.7058	0.000484318	0.0344269	0	0	0	0	0	0	0	39	211	0	373	53	94	0
LOC110261674	6.08702	1.45141	14.1894	0.000487255	0.0344269	0	0	0	0	0	14	0	76	98	45	158	292	161	0
LOC102161480	2.31455	4.5566	14.2656	0.000488853	0.0344269	0	0	0	208	158	160	478	443	684	258	493	823	470	661
LOC100524613	0.927187	8.02457	14.3104	0.000495792	0.0344269	2179	9003	2036	5676	7571	4091	6388	6372	8685	7324	11923	7870	4964	8356
FAM234A	-2.16747	4.22798	14.2524	0.000497111	0.0344269	400	1080	353	926	1126	890	1152	97	179	64	201	268	95	177
YWHAE	0.853541	9.2663	14.3028	0.000497166	0.0344269	3550	16268	7357	11921	18679	11601	16401	15732	15814	17527	27112	18167	9924	19353
SPACA1	7.28639	1.27518	13.9541	0.000499591	0.0344269	0	4	0	0	0	0	1	52	116	0	101	293	7	200
ABCC10	-1.38116	5.6396	14.3026	0.000500343	0.0344269	441	3125	1208	2863	2117	2152	3932	520	878	739	977	511	513	637
LOC110261946	7.22327	2.25572	14.3131	0.00050143	0.0344269	1	2	0	0	2	0	2	318	64	75	273	158	68	17
PSMA4	1.24116	6.25666	14.2794	0.00050333	0.0344269	277	1987	509	1440	1720	1397	1692	1866	2212	2323	3615	2393	1877	2225
CENPQ	1.62215	4.98546	14.2818	0.000505187	0.0344269	0	456	0	527	729	693	638	608	846	1592	1230	797	456	1671
DPYS	3.33688	1.45748	13.3845	0.000505467	0.0344269	0	0	0	0	90	0	17	40	91	76	309	112	33	240
HSPD1	1.14541	9.38783	14.2588	0.000505846	0.0344269	1414	18761	4345	14547	18059	10608	16260	12419	20128	9329	25674	26795	14024	27154
MRPL9	1.42389	5.91556	14.2687	0.000506007	0.0344269	0	1179	239	669	1707	1364	1312	1105	1620	1996	3754	1504	957	2490
HCN2	-1.54543	6.11916	14.2633	0.000507593	0.0344269	2137	1468	555	1482	3536	3580	4004	577	196	1936	493	641	513	521
LOC110258214	2.57445	4.23335	14.1316	0.000513242	0.0345348	70	129	18	101	632	17	166	515	786	777	3199	235	52	394
NFE2L2	0.836383	8.04353	14.2191	0.000513912	0.0345348	2047	8530	2088	4339	7137	5391	7519	6202	6987	7744	13024	6866	4045	8114
N4BP2L1	-1.8269	5.69526	14.2186	0.000517358	0.0345348	602	1458	1132	2728	2712	2446	3004	245	867	566	177	921	50	455
SLC45A4	-1.25199	5.11578	14.2264	0.000517532	0.0345348	974	2213	904	1389	2242	999	1886	366	287	767	1221	608	318	329
CCNL2	-1.03082	6.83691	14.1727	0.000523894	0.034819	2762	3654	2160	4329	5193	3938	4043	1210	1392	1705	2748	1908	729	1852
ZNF638	0.718945	9.04339	14.1409	0.000529912	0.0349405	6824	15340	6661	9607	14001	7137	13529	13342	15421	12583	25867	17137	8417	11982
LRPPRC	0.976819	8.92245	14.1408	0.000529946	0.0349405	3297	12652	3093	10258	11868	8513	8789	7618	15983	13681	18888	15134	8403	13155
PPHLN1	1.10594	6.60544	14.1187	0.000535323	0.0350363	358	2766	261	1029	3065	2333	2429	1606	2927	4945	4527	3054	1065	2393
SEC16A	-0.886274	7.29599	14.1151	0.000535632	0.0350363	2371	5979	2628	5456	9014	4609	5674	1840	2121	3128	3109	2316	1430	1889
ARGLU1	1.18174	5.88133	14.0951	0.000542198	0.0353261	542	1471	566	1334	1938	713	1394	1089	2662	2572	3206	2960	1215	1384
APOF	2.76556	2.61737	13.7426	0.000547263	0.035449	0	262	0	0	0	104	0	219	510	160	527	266	223	116
PDHB	1.23251	6.70369	14.0417	0.000551953	0.035449	127	3889	101	2328	2696	2006	2462	2491	1917	2701	6541	4017	2555	3143
ARHGAP39	-1.7097	4.04944	14.0095	0.000555107	0.035449	405	1780	167	654	854	380	850	108	177	183	306	99	230	121
YWHAZ	0.907104	9.88967	14.0157	0.000556747	0.035449	6687	22229	3641	18306	32887	16579	20814	19851	27045	26138	37773	34927	11381	21526
FAM114A2	1.12844	6.51712	14.0025	0.000560591	0.035449	360	2384	729	1834	2839	1130	1236	1848	3107	1843	4089	2360	1697	3000
TOM1L2	-1.29182	5.80901	14.0093	0.000561037	0.035449	2137	3805	1107	1656	3206	2159	2909	939	520	1227	1036	1090	588	541
SUZ12	0.866517	7.6234	13.9812	0.000564557	0.035449	1646	6061	1587	3313	5940	4433	3900	4279	5136	5647	10139	4437	3497	6662
RPS23	1.23363	8.80506	13.9779	0.00056517	0.035449	732	9767	1793	4943	10530	5643	12901	6661	13567	11781	19227	12293	4883	12535
NDUFA4	1.04503	7.77852	13.9769	0.00056552	0.035449	729	5558	1431	3526	6911	3275	7806	4249	7605	6062	9965	7194	3365	6968
OPLAH	-1.36663	6.14486	13.9773	0.000567056	0.035449	1508	3720	2097	2718	1668	3557	3425	673	903	1007	1615	794	605	883
ZNF865	-2.09487	3.88602	13.8181	0.000571532	0.035449	0	905	704	1223	281	1197	574	61	90	175	107	149	106	276
TTYH3	-1.15833	7.01473	13.951	0.000571805	0.035449	1642	3983	325	5125	8527	5632	8107	1088	1251	2051	2021	2010	601	2422
PTK7	-1.13941	7.02061	13.9499	0.00057193	0.035449	2294	9262	2168	3752	10409	5148	5810	1306	1897	4955	2660	1546	765	1176
CDC26	2.67312	3.3095	13.5322	0.000578539	0.0357248	0	0	0	225	21	243	9	399	585	128	816	479	131	201
UBAC1	-1.21783	6.53467	13.9159	0.000581078	0.0357481	193	2708	1858	3604	4249	3953	3381	777	873	1407	1513	1573	429	456
LOC100519675	3.654	1.74572	13.4589	0.000588176	0.0359264	2	6	2	8	21	6	16	66	53	116	186	108	79	34
NDUFB3	1.16062	6.27464	13.883	0.000588316	0.0359264	813	1674	297	1126	2006	1673	2221	2329	1827	2597	4291	3226	1558	2064
LOC396711	-2.51363	4.06819	13.6411	0.000592965	0.0360771	1470	287	719	127	746	1053	287	26	269	129	67	306	25	65
RPS27A	1.09655	8.58827	13.835	0.000598136	0.0361484	1465	8357	4127	5788	7737	4569	9131	6449	13453	10666	15986	8744	5248	11029
VPS4B	0.953085	7.1658	13.8348	0.000598505	0.0361484	797	4703	739	1400	4164	1772	3401	2629	3421	3973	5167	3843	2135	3714
RPL4	0.845766	10.2302	13.8173	0.00060231	0.0362459	4551	35018	8224	18528	29933	19975	32382	18483	40177	29021	36721	29860	16198	31230
PLEC	-1.03176	9.7867	13.8042	0.000605469	0.036304	11484	68368	13075	23379	64101	33998	26663	10345	16396	11832	14185	18281	7309	11434
NOL11	1.18567	6.02774	13.7903	0.000610754	0.0364887	196	1721	736	1103	1776	1009	1781	1586	1746	1639	2757	2138	1419	3264
TSC22D2	-0.903354	7.64203	13.7321	0.000623263	0.0371021	4769	6619	1414	6137	10012	6278	9773	1669	4000	2809	3345	2924	2040	3039
WDR54	9.05702	0.600494	13.2356	0.000626218	0.0371444	0	0	0	0	0	0	0	69	23	83	61	43	0	158
AKAP7	2.21389	4.12146	13.6535	0.000630931	0.0372796	0	0	31	128	420	344	262	426	547	836	1398	857	356	162
PLXNA3	-1.51094	5.76271	13.7085	0.000633003	0.0372796	745	1555	732	2657	3431	2003	3546	640	288	384	714	664	423	853
AOX1	-3.06299	3.15421	13.1661	0.000636956	0.0373794	0	13	0	467	1670	1440	344	34	0	56	91	189	0	0
RPS6	1.14538	9.05515	13.6661	0.0006397	0.0374078	1809	11663	1667	8184	14127	7980	8875	9027	16258	14439	20371	16328	6813	8741
HNRNPR	0.929921	7.44169	13.6423	0.000645999	0.0376431	1426	4916	1765	3201	5338	2831	4507	4115	4755	4733	10323	5949	3207	4603
THAP12	0.996305	6.32184	13.6284	0.000650671	0.0377823	313	1878	970	1659	2474	1201	1279	1367	1981	2813	3795	3178	1098	2006
IFITM10	9.11102	0.812374	13.189	0.000658698	0.0381147	0	0	0	0	0	0	0	35	13	122	90	43	40	113
IDE	0.896863	7.44766	13.5385	0.000673347	0.03851	987	2798	1257	3373	4828	2275	6104	4285	3458	5049	5577	6987	2343	3705
SCAF11	0.809313	7.22705	13.5388	0.000673353	0.03851	1360	2932	1716	2850	3736	3165	3705	3012	5255	3983	6444	4837	1850	4035
EIF3E	0.874988	8.25991	13.5322	0.000674864	0.03851	1780	7768	2878	4234	7638	4766	7428	4306	8488	6373	11239	8611	5471	8725
LOC110257674	6.48602	1.48944	13.431	0.000683174	0.03851	1	0	0	1	1	3	2	104	220	142	71	55	7	59
SERBP1	0.856473	8.55807	13.4985	0.000683997	0.03851	2715	7951	5541	6745	9111	6298	8267	8429	9801	10257	16620	11347	6785	8711
LOC106509418	8.22208	1.6843	13.2052	0.000684929	0.03851	0	0	0	0	2	0	0	88	290	52	12	33	72	166
REEP1	3.21326	2.37892	12.952	0.000685054	0.03851	0	0	0	0	0	75	147	153	158	509	246	65	107	428
C2H19orf60	2.28666	3.33845	13.3076	0.000685449	0.03851	0	152	0	0	68	187	398	363	456	392	935	694	178	200
HMGB1	1.14251	8.07324	13.4898	0.000686544	0.03851	1727	6368	2807	5224	8261	7137	2981	7160	8887	11622	16704	10147	5932	4051
LOC102168138	9.70382	1.30886	12.9517	0.000688801	0.03851	0	0	0	0	0	0	0	0	0	220	44	113	67	237
MICALL1	-1.00584	7.53433	13.4701	0.000692109	0.0385647	2111	6123	2266	6498	8580	9355	10434	1820	3406	2291	3905	2696	1198	2921
CCT3	1.073	8.07237	13.4309	0.000702806	0.0390293	482	8359	1513	4635	6922	3882	7025	6230	6664	7204	10059	6710	5176	7518
CYCS	1.17791	8.92309	13.4201	0.000705812	0.0390652	1802	19258	3577	11204	10240	8641	10774	11045	18825	18482	19155	10515	5471	29354
OSGIN1	-1.96627	6.77511	13.397	0.000713931	0.0390761	1075	2794	1320	4225	5581	7784	6821	760	908	691	652	554	1044	977
MATR3	0.821607	8.59714	13.3904	0.000714269	0.0390761	1466	10939	3927	8557	11196	7293	10159	7800	10984	10957	15378	11765	6015	10905
RPL35A	1.10786	7.96736	13.3866	0.000715439	0.0390761	1429	4840	1567	3259	5582	3940	5545	3700	7250	6015	8586	7278	2672	9921
LOC110255454	9.35983	0.376993	12.9144	0.000721199	0.0390761	0	0	0	0	0	0	0	54	130	14	94	163	84	1
LOC100738304	6.9137	0.520111	12.8469	0.000722791	0.0390761	0	0	1	0	0	0	3	33	201	146	39	76	1	0
POMP	1.08685	6.76679	13.3625	0.000723073	0.0390761	705	3018	781	1041	3107	2159	3438	2708	3421	2875	4752	2918	1546	5235
RPS20	0.849353	8.75768	13.3571	0.000723863	0.0390761	1639	11257	3435	4812	9653	7575	12567	7078	12872	11888	15093	9982	5673	8693
LOC110257569	2.0558	3.49654	13.1562	0.0007249	0.0390761	0	47	0	171	163	112	207	389	385	334	560	352	86	257
RAN	0.959605	8.45669	13.3098	0.000737761	0.0393195	1842	6978	3547	4220	10452	7527	9653	6082	12116	10092	16518	9488	5449	9973
JAG2	-2.5341	5.48938	13.2885	0.000740571	0.0393195	0	567	1846	1979	1618	1141	1113	286	161	341	86	69	11	273
ETFA	1.02274	6.76448	13.2881	0.000745116	0.0393195	749	3781	606	2097	2661	1770	3059	2322	3308	4430	5214	3082	2678	2199
FAM126B	0.809288	7.27025	13.2857	0.000745209	0.0393195	963	4095	889	2856	4681	3647	3536	2643	4112	4684	5243	4927	2212	4669
USP14	1.03307	7.47036	13.2802	0.00074683	0.0393195	747	4534	848	4133	3804	3001	4712	3200	2317	4303	5616	6725	2919	8599
MKKS	1.72614	5.54471	13.2914	0.000747401	0.0393195	42	1375	454	0	1465	390	1181	1995	1116	2059	2883	1946	1000	1177
MRPL51	1.74039	4.36327	13.279	0.000749979	0.0393195	9	421	454	0	323	300	411	583	883	1029	1314	1032	541	78
SMARCA5	0.8901	8.17576	13.2666	0.000750701	0.0393195	946	8863	1738	5759	10775	3985	7720	6789	7287	8906	13230	6924	4398	7119
MRPS9	1.13108	6.09669	13.2735	0.000750798	0.0393195	97	1960	264	1846	2122	965	1592	1572	1748	1521	2804	2394	1483	2680
MID1IP1	-1.53253	5.90183	13.2414	0.000762128	0.0396106	1022	1702	532	3419	941	1005	2836	31	724	301	705	677	647	256
VBP1	1.31585	6.40385	13.23	0.000763664	0.0396106	354	1547	283	1676	2920	1036	2479	2215	1224	1503	4776	3879	1197	4708
AKAP17A	-1.36463	6.19677	13.2281	0.000764752	0.0396106	2447	2136	678	3048	2805	2520	4581	985	880	1035	1010	844	366	1010
SKIV2L2	0.881996	7.33634	13.2119	0.000767641	0.0396106	2055	4461	1028	1978	3488	2616	3799	3169	3537	3648	7039	4265	2998	5322
CCDC186	0.811423	8.22384	13.1977	0.000771831	0.0396106	4091	7004	2977	4433	7822	6401	6886	5386	8112	11477	9388	8699	6117	10084
GMEB2	-1.66962	5.05322	13.2114	0.000774236	0.0396106	893	1350	1188	1103	1264	1287	1449	244	226	679	424	336	166	365
HNRNPDL	1.02873	7.79492	13.189	0.000774616	0.0396106	1135	5606	2861	3345	5457	2720	5485	5789	7504	6548	8881	7286	4306	3285
BMP2	-2.88577	4.48049	12.9527	0.000776968	0.0396106	984	300	479	183	2360	268	626	119	0	0	201	94	95	111
FBRS	-1.22944	5.76627	13.1797	0.000781159	0.0396106	985	1704	1727	2311	2127	2026	2061	776	628	826	1109	628	343	608
SET	0.913834	8.96207	13.1671	0.000781346	0.0396106	3872	18229	2966	8855	18380	9360	8575	15115	13042	14487	17895	20318	8097	12134
NDUFV2	1.14905	6.85647	13.1562	0.000785613	0.0396106	1287	2519	1251	947	1341	2064	3050	2332	3183	3307	6441	4691	2042	2902
LOC100621287	1.26686	6.71762	13.1535	0.000786508	0.0396106	83	1717	987	772	2333	3612	2303	2759	1882	5078	5146	2896	1450	3668
C5H12orf56	2.99787	3.24868	12.8039	0.000789253	0.0396106	0	71	0	0	14	206	90	181	223	110	1143	413	185	380
TOP2B	0.93426	7.83636	13.1407	0.000789865	0.0396106	1598	7847	2456	3718	6321	3121	6059	6602	5686	6944	10522	6787	4536	5665
PWP1	1.33425	5.51648	13.1043	0.000805854	0.0402419	0	1213	652	1235	725	489	1026	1382	1565	1086	1766	1066	1268	2206
CLVS2	8.99298	-0.235726	12.9642	0.000807318	0.0402419	0	0	0	0	0	0	0	22	32	102	220	16	40	0
LOC100512420	8.99336	0.263547	12.574	0.00081349	0.0404278	0	0	0	0	0	0	0	34	44	0	181	92	75	0
SLC25A3	0.927747	9.06536	13.0365	0.000823632	0.0405513	3026	15626	5647	8071	14453	10122	18972	8375	30027	15330	21953	10815	6906	20949
EIF4B	0.844716	9.41934	13.0319	0.000825148	0.0405513	3929	25290	5345	10268	18555	10855	14132	9656	31433	16072	19564	21002	9210	16302
HEXIM2	2.7042	2.47757	12.5423	0.000826	0.0405513	0	33	0	0	65	54	123	127	185	303	217	203	114	288
LOC100521069	1.11885	6.4311	13.0269	0.000828166	0.0405513	561	2445	1325	1416	2002	1021	1509	1696	2272	3360	3929	3863	937	3218
GPAT3	1.36943	6.43009	13.0237	0.000829487	0.0405513	426	1444	197	952	1732	1481	3210	2518	3456	3842	3543	1992	1450	1782
LOC110259711	3.54107	2.47482	12.3429	0.000832716	0.0405513	0	0	0	63	0	167	0	15	0	1431	355	136	333	0
LOC102166247	10.0267	0.806893	13.4561	0.000833128	0.0405513	0	0	0	0	0	0	0	24	0	329	205	0	289	0
BZW2	1.0259	7.77687	12.9961	0.000837376	0.0406385	1493	7142	2266	2950	6457	3379	4696	6611	5958	7746	10925	5395	3990	5358
ATP5L	0.942299	7.23749	12.9631	0.000848884	0.0410765	410	4051	1376	2702	2820	3552	4464	2702	4640	3841	6811	3961	1813	5893
FAM83G	-1.6027	4.79806	12.9667	0.000852626	0.0410769	0	1067	264	967	1985	1131	2640	141	537	280	383	207	192	208
LOC100627410	2.37111	2.75884	12.5507	0.000853856	0.0410769	100	71	3	21	22	56	31	100	105	210	433	264	121	126
LOC102165911	4.78131	1.58768	12.5004	0.000861972	0.0411383	0	0	0	0	0	0	31	57	232	146	106	143	30	9
EIF3A	0.88211	8.85241	12.9227	0.000862454	0.0411383	1141	12372	3132	9965	14214	9036	14015	9499	13628	12909	19178	15222	6872	11324
NUP88	0.970162	6.41615	12.9263	0.00086259	0.0411383	565	1413	1227	1004	1962	2199	2300	2133	2476	3275	3686	1957	1745	2220
SDHC	1.20239	7.00603	12.8903	0.000875171	0.0414743	348	3055	751	1578	4742	3751	3636	2916	3798	3885	6817	4977	1973	6871
RPSA	0.851738	9.5714	12.8833	0.000876343	0.0414743	3688	15731	4332	9870	15842	13058	24810	10489	22076	17606	23057	20123	7341	22325
FAM60A	0.905644	7.56633	12.8757	0.000879311	0.0414743	1110	4286	957	4108	5615	4103	4249	4293	7592	5423	8897	4601	2010	4060
CRYM	-2.89292	3.51293	12.5474	0.000882122	0.0414743	0	547	272	757	1173	291	537	23	0	60	20	158	62	48
ZNF567	3.25268	3.22773	12.5151	0.000883504	0.0414743	0	0	0	161	0	0	43	117	235	242	404	323	260	35
WASHC4	0.904313	8.04657	12.8555	0.000886394	0.0414743	667	7454	2655	4830	8328	2881	6340	3729	9995	8068	8665	7445	3933	5675
TSC2	-0.817524	6.78415	12.8554	0.000887178	0.0414743	1533	4671	2829	3313	4948	3592	5408	1419	1832	2087	2700	2034	950	1595
PTDSS2	-1.14027	5.59215	12.8596	0.000889886	0.0414837	1403	2015	1382	1996	2365	1885	2342	700	909	808	1432	837	289	566
PLK3	-1.99211	5.04334	12.8504	0.000893226	0.0415225	0	674	356	1531	2390	1319	3268	123	347	290	562	209	215	68
TRNAE-UUC	9.40285	1.54969	12.8152	0.000899422	0.0415906	0	0	0	0	0	0	0	107	82	115	73	47	122	1
SMC1B	2.22199	4.76314	12.8294	0.000901773	0.0415906	0	117	361	497	427	380	654	276	923	2971	1003	4079	379	335
CDYL2	-1.18918	5.8825	12.8188	0.00090289	0.0415906	240	2461	725	2238	2751	1648	4290	345	799	966	1237	888	264	439
VDAC2	0.91428	9.00267	12.8048	0.000904745	0.0415906	2360	13596	3450	5788	19072	10162	13595	11674	17578	10368	23855	13097	8612	11487
STRADB	1.13741	6.44103	12.7514	0.000926096	0.0424542	190	2748	274	2495	1416	1470	2834	2376	1545	3085	3094	1905	1915	4287
ZNF276	-1.45989	5.04065	12.7504	0.000932876	0.0426118	445	1758	0	2556	1606	758	926	278	396	256	611	394	137	276
WDHD1	1.67476	5.30988	12.7389	0.000935128	0.0426118	524	638	305	259	740	456	915	1508	1552	1581	2299	1850	976	713
LOC110257282	-2.70854	1.84773	12.0025	0.000938506	0.0426118	0	239	0	336	344	584	212	0	40	113	29	30	0	0
TEFM	1.70091	3.95196	12.6929	0.000939833	0.0426118	0	179	154	213	533	245	245	526	335	586	1445	576	436	291
THOC7	1.17796	5.64601	12.7122	0.000943956	0.0426592	422	1192	179	730	2122	500	915	707	1240	1705	2520	1771	767	2184
LOC110255273	2.42211	3.87456	12.5645	0.000948159	0.0426592	0	0	2	0	451	0	295	319	438	308	651	851	435	66
LOC100624149	13.701	5.40199	13.0403	0.000948613	0.0426592	0	0	0	0	0	0	0	0	5876	5590	0	0	0	0
FIP1L1	0.981045	7.19093	12.6682	0.000956941	0.0428477	360	3699	735	2502	3573	2524	5206	2891	2911	3562	6052	4164	2574	4984
FCER1G	2.56027	4.05333	12.7152	0.000957983	0.0428477	0	223	0	0	136	0	545	480	944	656	863	716	436	11
DHODH	2.26776	3.4253	12.4663	0.000965361	0.0430613	0	105	0	164	137	98	95	164	395	195	759	442	197	248
LOC110256016	9.63225	0.852756	12.1232	0.000969791	0.0431427	0	0	0	0	0	0	0	18	90	24	128	102	0	295
HNRNPA1	1.00217	8.8969	12.6244	0.000973744	0.0431614	4179	12635	4813	5624	11423	7349	9012	10569	16529	14592	23734	14616	8506	5604
TTI2	9.94782	2.239	12.6258	0.000975428	0.0431614	0	0	0	0	0	0	0	29	60	34	119	132	219	198
DNAH10	-2.07504	3.72523	12.4886	0.000987776	0.0435122	365	408	686	1182	167	555	922	58	51	77	148	187	83	314
BPHL	-1.56999	4.42281	12.6028	0.000988614	0.0435122	836	1436	572	537	1073	833	1022	251	246	301	250	309	187	285
PDE6A	-2.11854	4.15189	12.5132	0.000992866	0.0435834	0	4063	700	1593	1146	139	762	189	245	171	573	168	151	0
PPP1CC	1.06768	7.23441	12.5435	0.00100689	0.0440821	756	4580	445	2563	5388	3183	3252	2745	4162	5573	6984	4088	2930	5342
RTTN	1.0659	6.30496	12.5234	0.00101695	0.0443262	810	1908	555	1123	3746	1437	1521	1814	2909	3093	3456	2923	1890	2282
USP8	0.957976	7.2605	12.517	0.00101782	0.0443262	413	4026	1557	2869	5080	2954	2934	3051	3928	5077	6593	4296	2099	5232
RNF138	1.02514	6.81359	12.5057	0.00102327	0.0444465	1276	3606	733	1687	2217	1957	2706	1986	3309	3592	5631	3890	1486	4608
LOC110259857	2.76781	3.88073	12.3382	0.00103097	0.0446637	0	0	0	0	223	110	879	43	3395	2538	176	176	147	0
ATP11B	0.838385	7.93192	12.4667	0.0010387	0.0448811	2571	5927	3627	4966	6090	4077	4475	5868	7815	10040	8496	8811	4180	4385
LOC110259712	3.32328	3.08388	12.0061	0.0010416	0.0448891	123	0	0	52	140	0	157	0	0	2215	550	0	983	56
GPD2	0.954456	9.42521	12.4353	0.00105201	0.0452202	6704	8316	7933	8850	14501	14163	16451	16191	20343	23041	31914	8864	15247	14067
LOC110262235	2.63344	3.55582	11.9609	0.00106003	0.0453511	0	0	0	177	336	165	540	82	0	4923	471	63	52	626
CSDE1	0.743859	9.19907	12.4156	0.00106054	0.0453511	4645	17520	5497	11464	16107	10614	13558	10242	17405	16856	24345	16451	8859	14881
RNPEPL1	-1.16413	4.83441	12.4194	0.00106867	0.0455811	468	1550	498	972	1793	932	1853	387	361	398	683	636	161	292
KRAS	1.24617	6.49091	12.3778	0.00107871	0.0457876	415	2486	635	1359	3320	1459	1598	2049	3809	3463	5790	3215	804	2614
CAPZA2	1.15117	5.84949	12.3815	0.00107905	0.0457876	43	1321	849	902	2199	743	1534	1578	1970	1698	2149	2408	1004	2123
LOC106504955	8.70495	-0.301052	12.1526	0.00108614	0.0459705	0	0	0	0	0	0	0	12	35	67	68	133	32	0
ZCCHC9	1.91602	4.09295	12.3093	0.0010967	0.0462994	0	158	0	187	604	218	133	317	666	433	815	598	267	739
HNRNPM	0.944689	7.15328	12.3065	0.00110972	0.0466227	796	4179	1735	2411	4022	2722	3154	4024	4177	4123	6559	4977	3300	2026
NR2C1	1.13138	5.81774	12.3127	0.00111	0.0466227	452	1278	94	572	1712	859	1810	709	1576	2119	2011	1927	777	2435
PFDN1	1.31327	5.13455	12.2891	0.00112469	0.047105	117	824	267	944	450	574	811	1020	825	1173	1243	1648	1035	842
DDX21	0.907844	8.90488	12.2643	0.00112859	0.047105	2375	14314	3694	8689	13799	8466	13046	7815	12437	11325	19616	20710	9417	11982
ATP5F1	1.15869	8.54757	12.2612	0.0011301	0.047105	411	11423	2942	6129	10474	7383	11321	8173	11880	10338	16841	11780	5473	18019
SESN2	-0.9486	8.31344	12.2552	0.00113287	0.047105	2770	16072	5263	18133	13659	10773	15301	3103	7924	3555	5012	4192	2234	7088
HSPA9	1.00568	9.77736	12.2349	0.00114232	0.047379	3401	26018	5357	15411	19000	12805	23007	12739	22789	11795	30034	29698	12431	39143
SRSF3	0.86748	8.00605	12.1836	0.00116687	0.0480567	2523	5972	2146	6177	8457	4132	6865	6062	12345	5982	12200	9177	3734	5410
LOC100359361	3.30258	3.43617	11.89	0.0011675	0.0480567	1	0	1	0	16	0	535	58	0	2768	741	42	670	68
UBTFL1	4.43225	0.352647	12.0522	0.00116771	0.0480567	0	0	0	0	0	0	36	0	19	122	229	120	0	180
SMAD7	-1.10852	6.70704	12.1759	0.00117176	0.0480567	1584	4561	1764	7339	5486	5335	5588	739	1351	1112	3589	1353	1203	2846
RPS17	1.01192	7.78868	12.1707	0.00117318	0.0480567	657	4622	1014	2288	6460	4474	6117	4589	7885	5262	8216	5456	3759	3201
FAT1	-0.883305	10.3308	12.1599	0.00117816	0.0481417	13469	62914	12596	39310	86450	47831	43544	9010	23834	27958	16043	23660	6590	21469
LOC106504957	9.46385	0.454292	11.9127	0.00118466	0.048211	0	0	0	0	0	0	0	77	129	0	200	40	135	0
RPTOR	-0.999812	6.38292	12.1463	0.00118672	0.048211	2189	4966	1810	3232	4505	3100	3003	982	1674	1763	1984	1517	807	1167
TRAPPC9	-1.22894	5.39544	12.1468	0.0011924	0.048211	1134	1258	1068	1387	3661	1687	2761	867	663	854	688	870	470	118
PIK3R5	-2.32264	4.1181	11.9489	0.00119283	0.048211	71	0	431	969	369	360	855	67	53	149	100	96	15	45
DNAJA1	1.11902	7.10141	12.1191	0.00119896	0.048211	756	2566	726	2934	2754	1780	3160	2374	3137	3607	5016	3094	2839	4803
XPOT	0.71792	9.03292	12.1175	0.001199	0.048211	6033	16760	2733	9937	15962	9145	13869	11873	14698	11630	25798	13640	8830	12847
BCAR1	-1.12336	6.24407	12.1227	0.00120239	0.048211	813	3203	766	1655	3261	1567	2497	455	766	473	1210	1162	386	638
LOC102163764	6.76938	2.32131	12.0725	0.00120325	0.048211	0	0	0	0	0	0	10	0	0	66	0	263	45	581
MEF2D	-1.16107	5.57843	12.1167	0.00120607	0.048211	1356	1294	1492	1877	2029	1431	1003	378	681	643	607	932	521	576
MAPK8IP3	-2.32153	3.53241	11.8024	0.0012204	0.0485946	398	582	0	763	226	162	417	21	51	153	86	55	23	49
DDX1	1.09178	7.20724	12.0683	0.00122423	0.0485946	639	2500	1310	1650	4591	2254	3095	2745	3306	3274	5537	4845	2014	5314
SRSF11	0.791821	7.08057	12.0678	0.00122448	0.0485946	1113	2899	1831	3152	3378	2861	4245	3101	3211	4265	5959	4378	1985	5407
ATP1B3	0.837929	8.3522	12.051	0.00123261	0.0487404	3024	9746	4580	4504	15061	7165	7745	8951	10769	18447	18843	8348	5428	6416
SUMO1	1.40168	5.52678	12.0586	0.00123405	0.0487404	691	1224	349	168	515	383	893	881	724	2164	2197	1464	804	1617
EIF3J	1.09212	6.66298	12.034	0.00124235	0.0489517	386	2261	815	1439	2063	2568	2570	2250	2372	2434	5276	3366	2120	2815
ULK1	-1.20587	7.25328	11.9886	0.00126548	0.0497446	3430	5325	732	3780	10087	9308	7271	930	1947	2922	4374	2615	633	1703
RPS27L	1.40704	5.81929	11.9812	0.00127321	0.0499229	490	1202	608	184	582	990	1285	1457	1649	1535	2676	3298	889	913
LOC110260145	4.4554	2.32591	11.5374	0.00127605	0.0499229	0	0	0	0	0	0	86	0	0	822	154	0	243	307
CCT4	0.899678	8.2258	11.9351	0.00129313	0.0503629	1683	7254	2891	5690	8048	5545	6235	4820	7972	5839	12747	8006	3831	13346
LOC110256544	9.02616	0.295325	11.5021	0.00129654	0.0503629	0	0	0	0	0	0	0	35	10	58	84	101	0	144
ARPC2	0.772225	9.16585	11.9237	0.00129917	0.0503629	3477	15552	4715	10759	16166	12001	13938	12649	14943	15962	22553	12745	9224	14685
COL12A1	-3.02036	3.00038	11.4696	0.00130071	0.0503629	0	1230	819	187	237	0	66	13	0	149	34	25	47	0
RPS19	1.0074	8.18847	11.9164	0.00130321	0.0503629	1454	5435	668	2742	5225	7951	7064	5408	8131	10413	9853	8046	3074	4107
ZC3H3	-1.29102	5.1765	11.9304	0.00130556	0.0503629	485	1252	1313	1846	1199	617	1485	267	376	434	616	505	193	571
ATG16L2	-2.18149	3.42134	11.6565	0.00130896	0.0503768	92	289	206	440	509	547	571	151	38	48	73	66	19	79
NAE1	1.2574	5.22178	11.8674	0.00133678	0.0512309	41	967	0	617	1028	718	397	898	400	1004	2283	1293	518	707
LOC100624113	1.24297	6.85756	11.8566	0.00133735	0.0512309	352	1756	603	1254	1830	1353	2258	1912	2905	3756	3388	2763	1307	1723
ZHX3	-1.47802	4.62419	11.8652	0.00134044	0.0512309	390	820	1118	406	2019	1134	1079	447	425	141	298	346	100	333
SIRT2	-1.29419	5.49442	11.8416	0.00135137	0.0515295	438	1884	1448	819	874	2118	2743	359	642	469	663	688	317	448
C4H8orf59	1.88286	5.07015	11.8196	0.00136118	0.0517261	0	1108	0	76	651	0	799	724	413	406	2200	954	976	1273
SLC28A2	2.5095	2.54061	11.5699	0.0013628	0.0517261	0	141	0	138	117	21	79	105	206	55	996	897	0	204
LOC110260277	3.32093	1.88355	11.1219	0.0013661	0.0517261	0	0	0	0	99	0	87	59	0	773	259	0	212	193
GNA12	-0.961525	6.17969	11.8037	0.00136903	0.0517261	761	2483	1538	2626	4195	3216	4065	872	607	1516	1097	1150	776	1579
IVL	-5.19055	1.40255	11.4362	0.00137675	0.0518708	0	0	0	484	880	0	305	34	0	0	0	0	0	0
DST	-1.08716	9.72499	11.7799	0.00137913	0.0518708	30034	56523	22476	27678	28081	20598	28715	9535	17275	12372	21903	11058	12444	8419
LPIN1	-1.40647	6.10122	11.7809	0.00138331	0.0519101	1162	3063	2398	2129	4713	2380	1909	441	1018	1151	1954	994	331	261
SYNCRIP	0.826801	7.85737	11.7606	0.0013905	0.0519132	1227	5950	2973	5365	7532	2789	6245	5132	8023	7178	11208	7861	3014	4287
CDC42BPB	-0.956147	7.06795	11.7522	0.00139592	0.0519132	1404	8061	2579	6049	6364	3704	5393	1674	2396	2798	2974	566	1418	1776
HNRNPK	0.702761	9.16305	11.7422	0.00140099	0.0519132	3867	19229	4822	11142	16347	13705	15373	11797	14445	13153	24332	14597	11354	17128
IBTK	0.815135	8.00129	11.7362	0.00140469	0.0519132	1971	7406	3358	4492	8845	4334	9336	5796	7069	7426	10726	14932	3739	7109
TRIM37	1.15486	6.45757	11.7364	0.00140638	0.0519132	597	1790	1959	1291	1653	1308	1180	1921	1850	3875	4736	3424	2077	2011
SRPK1	0.778208	8.05649	11.7267	0.00141024	0.0519132	2741	9212	3331	2336	7575	5305	7936	6291	7007	10328	13767	6255	4703	6581
BRDT	1.21538	7.54964	11.726	0.0014109	0.0519132	1178	7484	1334	2612	5370	4448	3154	4850	4637	6324	15820	7969	3941	5078
LOC100521518	1.54913	5.31153	11.7198	0.00142064	0.0519132	0	737	0	279	820	996	793	694	1143	1554	1340	1388	554	1396
EEF1AKMT2	2.26888	3.68634	11.6179	0.00142363	0.0519132	0	218	294	0	379	5	0	285	157	669	670	398	123	1275
ARF4	0.864496	7.85774	11.704	0.00142367	0.0519132	1780	6192	1729	4548	6188	3304	7522	4990	4843	6568	8575	5434	3088	10972
MNT	-1.42314	5.03325	11.7208	0.00142488	0.0519132	653	1532	1933	1614	1424	533	883	502	303	285	383	464	388	506
GOLGA4	0.800815	8.49042	11.6996	0.00142618	0.0519132	3111	11596	2432	4903	8948	6119	9949	6799	16102	10741	8035	9997	5596	6667
LOC100518351	9.27661	0.176281	11.5061	0.00142687	0.0519132	0	0	0	0	0	0	0	27	0	86	32	318	0	53
EXOSC8	1.77103	4.46519	11.6878	0.0014307	0.0519132	43	147	0	109	128	674	469	524	833	484	957	546	409	590
ATP5B	0.877351	9.86131	11.6817	0.00143676	0.0519132	8377	31986	8757	16163	24567	18752	30926	21331	49670	24278	41096	28058	12784	30054
HMOX1	-1.74424	9.86281	11.6786	0.00143865	0.0519132	10339	67125	16261	33040	41904	63473	64517	4774	6727	3426	10271	4812	11168	21793
BMP1	-2.3405	2.37472	11.1118	0.00143903	0.0519132	0	568	340	299	427	328	183	41	80	116	54	55	4	0
LOC102158973	-3.11033	2.10806	11.0404	0.00143986	0.0519132	0	124	326	611	700	297	0	32	35	132	0	0	0	0
CLCN7	-1.4975	6.13965	11.6485	0.00146146	0.0525777	1241	2913	496	3218	4782	2223	2955	475	619	782	760	701	374	1226
TP53INP1	-1.00084	8.2321	11.6269	0.00147015	0.0526662	1996	11541	3921	6717	18404	13996	18808	2176	4017	5701	4229	5160	1890	5336
TMEM104	-1.39176	5.14709	11.6311	0.00147826	0.0526662	720	2960	657	1061	2428	723	1845	300	605	468	591	535	393	224
CCDC58	1.56412	5.33943	11.6217	0.00148108	0.0526662	618	944	45	71	709	741	662	920	1058	1885	2556	2262	598	650
KLHDC10	0.817599	6.79614	11.6092	0.00148204	0.0526662	942	3080	901	1753	3140	2597	2955	1834	3090	3454	3776	3356	1661	4608
LOC106505596	7.26975	0.946998	11.2936	0.00148533	0.0526662	0	1	0	0	0	1	1	201	40	32	100	13	103	3
GORAB	1.60889	4.22051	11.6025	0.00148669	0.0526662	0	454	0	370	422	126	491	327	504	468	573	724	350	1296
EIF2S1	1.09973	6.79225	11.6018	0.0014867	0.0526662	144	2989	628	1264	3978	2797	2988	2752	3269	2887	6796	2327	1735	4081
EIF2S2	0.747673	8.28608	11.5958	0.00148938	0.0526662	2163	8626	1664	7330	7940	6592	8194	5426	6837	7749	12300	9150	5201	9517
MBP	-2.8971	2.34262	11.0803	0.00149472	0.0527421	0	484	262	382	315	81	121	0	40	29	67	47	0	0
C1H6orf203	1.25255	5.82169	11.5812	0.00150407	0.0529594	498	2237	288	501	1026	604	1191	1104	1464	1395	3091	2803	1148	1263
UTP20	0.957134	7.34603	11.562	0.00151094	0.0530103	474	4973	1937	3278	5351	3027	4410	3612	6274	3663	7489	8340	2204	4434
PRELID1	0.798544	8.10788	11.5592	0.00151239	0.0530103	1437	8674	2579	4520	7520	6419	10253	7559	8502	7954	11536	8752	4818	6180
RPS13	0.919581	8.39574	11.5509	0.00151766	0.0530103	1131	9483	2518	6073	7308	5082	8149	5411	11251	7935	12977	10257	3325	8317
PTCHD3	3.35405	2.11257	11.1023	0.00151833	0.0530103	0	0	0	0	49	35	41	77	19	372	108	181	142	135
LOC106508097	9.28807	-0.0149647	11.5696	0.00152241	0.0530408	0	0	0	0	0	0	0	85	0	257	186	0	0	0
TCEA2	-2.2883	2.98931	10.9545	0.00154031	0.0535518	504	295	338	235	271	234	99	30	143	58	23	82	45	0
TERB2	2.02	3.08237	11.4763	0.0015446	0.0535883	0	131	0	77	132	168	157	326	200	239	552	401	89	381
COQ10A	8.89418	0.266652	11.0906	0.00154845	0.0536096	0	0	0	0	0	0	0	113	124	37	41	75	0	0
LOC110258507	4.74802	1.55276	11.1464	0.00155465	0.0537117	0	0	0	0	36	0	0	44	24	249	212	162	98	32
DOCK6	-0.973534	8.05908	11.488	0.00155824	0.0537235	2577	11366	6972	11673	12590	8317	16902	3855	2383	4913	6532	4589	1485	5608
DNAH9	-1.71225	4.9399	11.4919	0.00156562	0.0537972	349	646	2257	952	655	970	1166	429	58	503	234	531	144	147
KIF20B	1.44205	6.85107	11.478	0.00156688	0.0537972	1005	2551	841	1479	3461	2231	883	3028	3935	6408	6300	5990	2698	545
SNX33	-0.964664	6.44275	11.4494	0.00158549	0.0542868	783	5273	2098	3827	4846	1995	4899	1052	1470	1565	2389	1316	803	1110
TSC1	-0.883673	7.16269	11.4411	0.0015897	0.0542868	1619	7089	4307	3608	5584	6740	4997	1474	1895	2114	2620	2525	1742	2906
RAD21	0.870172	8.14985	11.4335	0.00159422	0.0542868	2222	7529	1788	3903	9709	7693	5490	5185	7798	8873	11803	8970	5408	7784
PPIA	0.886767	8.77536	11.4333	0.00159426	0.0542868	1877	13110	3485	6217	15901	8792	12603	9964	17906	10395	16993	16309	7739	6983
CACYBP	1.20328	6.40752	11.431	0.00159829	0.0543123	412	1497	249	1264	1572	1622	1799	1795	1452	1119	3871	2431	975	3789
FAM204A	1.13112	6.31874	11.4124	0.00161078	0.0546244	373	2120	604	860	2048	1584	2331	1661	1397	3384	3599	3188	1411	2495
NAP1L1	1.10869	8.65547	11.3973	0.00161861	0.0546995	3950	10586	2337	4589	7844	6030	6026	6086	18510	10256	14432	12991	6570	6944
MAP1B	-1.68926	5.36577	11.4042	0.00162036	0.0546995	588	548	389	1123	2267	1408	1128	108	84	126	258	400	648	172
RHOA	0.743449	8.91229	11.387	0.00162557	0.0546995	4156	12564	3571	10652	15625	9549	12756	10042	12137	12512	19282	14783	6998	16554
AIMP1	1.03976	6.56135	11.3833	0.00162991	0.0546995	177	2191	848	1764	2867	1136	2149	1813	2972	2416	3800	3011	1154	2660
PSMC6	0.993073	6.91595	11.3808	0.00163082	0.0546995	498	2708	810	2450	2336	2585	3709	2792	2480	2680	5148	4668	2167	3605
COL18A1	-3.20593	3.68277	11.0587	0.00163282	0.0546995	179	87	0	303	998	468	819	12	24	147	18	39	3	0
ORMDL2	1.1256	5.87535	11.3719	0.0016406	0.054849	391	881	771	413	1389	738	2016	1165	2812	1367	2653	1323	1080	1461
CACNA2D2	2.98064	2.038	11.0027	0.00164798	0.0548872	0	0	0	0	0	0	199	126	0	237	379	187	190	157
LOC110256965	-3.2314	1.19728	10.897	0.00164929	0.0548872	0	140	366	208	0	291	70	0	0	26	0	4	0	71
KCNMB3	3.86866	1.0552	10.9154	0.00165172	0.0548872	0	0	0	0	64	0	0	132	0	0	124	122	60	316
FOXN2	1.06696	6.04954	11.3495	0.00165501	0.0548872	291	1327	668	792	2304	1867	1456	1146	1098	3962	3777	2251	1302	1528
KANK2	-1.65646	4.47775	11.3005	0.00166231	0.0550139	389	675	0	860	818	214	811	91	36	203	134	209	121	161
LOC110257905	10.2449	2.08919	11.2968	0.00166548	0.0550139	0	0	0	0	0	0	0	88	465	261	134	7	49	0
EPCAM	0.807923	7.99315	11.3218	0.00167092	0.0550838	1497	5821	2227	4718	9922	2994	8327	5285	7726	5235	11013	7838	4933	5492
POC1B	1.02146	6.12711	11.3143	0.00167979	0.055166	514	2475	221	454	2008	1133	1751	1495	2578	2243	3395	1557	856	1503
LOC102167253	10.0799	0.994689	11.0858	0.0016821	0.055166	0	0	0	0	0	0	0	0	0	787	0	32	77	0
RIC3	-2.34928	3.74409	11.1529	0.00168609	0.055166	920	425	2	57	371	524	560	68	67	63	108	210	14	1
WFDC1	-3.54839	2.96614	11.0057	0.00168773	0.055166	0	79	0	1219	114	129	471	20	0	0	20	49	50	0
MRPL33	1.82192	4.13305	11.1627	0.00169008	0.055166	0	311	0	224	141	280	456	588	561	638	890	459	166	658
GPBP1	0.824966	8.00411	11.2833	0.00169826	0.0552593	2196	6858	1845	4284	7426	6457	5709	4628	8781	7973	8825	9885	4054	6037
ERH	1.13777	5.9863	11.2883	0.00169962	0.0552593	624	672	529	1288	1568	1088	1818	1221	2318	2132	3014	806	1574	2716
LOC106509302	-1.62171	3.95121	11.3618	0.00170675	0.0553822	299	1083	1116	445	978	565	553	158	182	496	331	181	24	117
LOC106507029	9.52395	0.331257	11.1513	0.00171973	0.0556944	0	0	0	0	0	0	0	0	0	392	225	0	14	0
LOC102157846	-5.34409	1.62677	10.9258	0.00172489	0.055749	433	106	149	224	259	0	0	0	26	0	0	0	0	0
ULK2	-1.30377	6.49096	11.2453	0.00172925	0.055749	2331	1332	1243	4846	1326	2952	3854	394	1093	1566	1127	628	897	933
CBX3	1.59639	5.23452	11.2521	0.00173152	0.055749	471	1163	0	651	887	417	962	954	1644	1723	2265	1680	1207	1471
DISP2	-2.32142	3.65623	11.0815	0.00173605	0.0557739	122	1148	252	100	894	584	893	57	136	75	259	37	55	13
LOC100624590	12.7875	4.52932	11.51	0.00174403	0.0557739	0	0	0	0	0	0	0	0	2380	3684	0	0	0	1
MCMBP	0.965763	6.48486	11.2226	0.00174416	0.0557739	165	2893	1096	1093	2707	2564	1484	2263	1821	3029	5557	2057	1710	2367
APPBP2	0.852042	7.59161	11.2167	0.00174679	0.0557739	725	5447	839	3366	7051	2667	5904	3732	4520	5556	6523	6226	2041	6065
RENBP	-1.66774	6.61928	11.2165	0.00174915	0.0557739	856	7293	1327	5663	3761	1740	5848	532	1025	799	1014	1592	630	751
VPS37C	-1.36351	4.5769	11.2237	0.00175321	0.0557958	496	1124	126	728	1764	1242	753	161	455	281	315	353	197	183
SCRN3	-9.05129	2.37067	11.3254	0.00175661	0.0557968	0	149	0	528	408	0	138	0	0	0	0	0	1	0
LOC110257894	11.1168	2.56293	11.3006	0.00176855	0.056036	0	0	0	0	0	0	0	0	961	895	0	0	0	0
HDAC4	-1.92136	3.82047	11.1073	0.00177335	0.056036	353	86	686	220	962	199	581	19	98	150	130	148	39	151
SF3B6	1.35023	5.36577	11.1892	0.0017743	0.056036	0	1174	17	357	1027	671	927	580	977	528	2378	930	973	1500
NDUFA12	1.40215	6.39228	11.1729	0.00178278	0.0561966	0	2546	38	1406	1808	613	2799	1792	3693	1733	3702	2522	1397	2333
LOC100624329	12.8531	4.73268	11.447	0.00178652	0.0562073	0	0	0	0	0	0	0	29	3093	3154	36	5	0	0
WDR24	-1.31037	4.47485	11.1499	0.00180722	0.0567508	423	1281	981	1618	852	780	777	211	316	320	672	414	107	413
CTIF	-1.65295	6.01375	11.1223	0.00182554	0.0572175	178	2758	393	3254	2723	2156	2014	148	728	989	323	533	146	430
TNNT3	-3.22959	4.81282	10.9982	0.00183191	0.0573087	353	0	269	370	1065	2911	2225	3	22	61	0	104	0	433
FLVCR2	-1.61201	5.88686	11.0957	0.0018444	0.0575347	320	3296	2623	1712	2240	2353	2375	530	1235	1047	441	350	256	251
LOC100154020	8.62322	0.144943	10.6768	0.00184859	0.0575347	0	0	0	0	0	0	0	58	50	4	54	21	0	136
ZNF217	-0.8429	7.36137	11.0818	0.00184957	0.0575347	4185	6072	2160	6601	8755	3881	5373	1730	2942	2995	4042	2034	1649	2563
THSD4	-2.86436	2.84785	10.5883	0.00185487	0.0575466	0	0	640	293	983	390	667	39	0	30	127	152	0	0
LOC102158401	1.68331	4.1434	11.0521	0.0018569	0.0575466	97	199	20	656	131	17	396	652	607	411	1042	586	230	505
LOC100157391	1.20976	5.82618	11.0735	0.00186121	0.0575721	433	1459	300	1012	927	780	1906	1816	1151	1139	3316	1356	1226	2430
SPICE1	1.3884	4.53789	10.9905	0.00188538	0.058211	5	762	123	363	340	434	608	620	396	1507	1201	845	657	183
COL4A1	-2.77237	6.09375	11.0372	0.00189127	0.0582843	395	1299	287	2185	5464	2951	6131	134	421	62	71	613	0	664
C10H9orf72	1.1404	5.73422	11.0182	0.00190561	0.0586169	277	1094	372	1157	1759	802	1090	846	1043	2193	5036	2026	1074	242
APP	-2.31444	5.65591	10.9769	0.00191151	0.0586894	0	2270	325	781	2436	611	520	56	58	0	392	256	15	275
LOC100517224	5.9112	0.688757	10.6783	0.00192209	0.0588416	0	4	0	1	3	1	1	52	310	32	1	76	58	3
LOC110255320	11.9286	3.35647	11.2366	0.00192358	0.0588416	0	0	0	0	0	0	0	0	1346	1957	0	0	0	0
LOC102157614	3.30392	2.38842	10.5607	0.0019274	0.0588497	0	0	0	0	0	186	102	0	0	1634	206	0	318	189
UBE2N	0.923026	7.37123	10.9752	0.00193496	0.058932	1004	3846	1415	1937	5501	4943	4745	3246	5849	5932	7035	4451	1782	7295
LOC100152459	-1.16284	5.91512	10.9786	0.00193722	0.058932	1631	3246	1262	2015	1565	2633	2332	443	553	725	1100	1272	658	1054
STRAP	0.940941	7.07015	10.9572	0.00195017	0.0592171	563	5406	653	3167	4004	1557	3601	2392	5599	3222	5353	3416	2182	4838
CAMTA2	-1.0568	6.3171	10.9477	0.00196027	0.0594147	1595	4297	2773	2857	2779	2614	3744	1014	1674	1299	1989	1293	871	649
LOC102162623	9.69786	0.810773	10.7399	0.00196682	0.0594775	0	0	0	0	0	0	0	90	0	477	57	0	50	10
LOC100626318	3.67731	1.37456	10.6426	0.00196953	0.0594775	0	70	0	1	0	0	0	1	28	98	246	321	77	0
SLC16A5	-3.85387	1.99838	10.4386	0.00197771	0.0596158	0	0	0	0	269	156	1252	13	19	7	22	25	0	1
LOC106505872	2.87441	2.19792	10.5118	0.00198228	0.0596451	0	133	0	0	0	21	55	158	289	221	186	145	195	24
LOC100627222	1.09726	5.28257	10.9137	0.00199624	0.0598625	409	1078	273	608	1160	748	956	841	1027	1325	2503	1125	620	1875
TRIM66	-1.59889	5.29299	10.9121	0.00200012	0.0598625	1107	1170	1200	1686	1188	613	1109	146	237	582	620	331	95	567
KNSTRN	2.14835	3.08759	10.6312	0.00200352	0.0598625	0	7	0	417	207	0	110	140	207	917	484	341	316	271
FAM3C	0.810943	7.94832	10.8913	0.00200522	0.0598625	3520	7254	1898	4958	5544	5377	4632	5894	7576	6854	10492	7148	4126	8142
COL4A2	-2.75825	5.70348	10.899	0.00200759	0.0598625	0	1999	192	1638	4163	4060	6167	255	488	169	33	616	0	333
LOC100517502	8.7551	-0.153716	10.5608	0.0020307	0.0601971	0	0	0	0	0	0	0	90	0	0	124	147	0	0
LOC100625207	12.5486	4.39327	11.1313	0.00203423	0.0601971	0	0	0	0	0	0	0	0	2706	2357	29	0	0	0
PLET1	2.62628	4.48405	10.6939	0.00203476	0.0601971	0	0	0	0	394	0	97	193	283	88	1037	111	47	717
PHF11	1.85579	3.8985	10.8094	0.0020423	0.0601971	0	152	0	0	373	317	235	363	385	743	397	532	339	246
LOC100511133	0.954143	8.86658	10.8473	0.00204306	0.0601971	5740	14075	8201	7690	16234	11214	15532	10961	12061	16811	22453	24008	9291	33107
SKA1	2.01105	3.76823	10.7865	0.00205215	0.0601971	0	15	260	203	449	149	44	445	413	513	861	821	253	526
LOC106505203	9.30483	0.441912	10.5555	0.00205234	0.0601971	0	0	0	0	0	0	0	36	61	33	0	57	14	309
ZNF687	-1.01716	5.85691	10.8435	0.00205304	0.0601971	1156	2424	352	4075	2900	1429	2970	791	925	1133	1228	797	414	854
PLBD2	-0.995517	5.6668	10.8425	0.00205389	0.0601971	533	2161	776	1922	1874	1934	2917	480	712	697	993	790	473	723
PTGES3	0.838158	9.03594	10.8329	0.00205519	0.0601971	4583	10092	2867	8567	14707	11646	14560	9149	16244	11656	18810	16348	5955	19201
CNN2	-1.65865	6.50637	10.8292	0.00206342	0.06023	1260	6370	582	789	6751	4495	2026	544	757	2420	523	336	335	465
TMOD3	0.857465	7.64009	10.8237	0.00206359	0.06023	876	4616	1908	4521	5654	3824	4422	4059	6690	5076	7085	5839	2855	5507
LOC110261500	-1.52436	5.84664	10.8202	0.00207323	0.0604048	1757	7296	335	3168	1375	3194	1879	988	1065	780	1639	327	636	16
MYO9B	-0.879255	7.4457	10.804	0.00208119	0.0605302	3478	9818	2154	8317	11134	4056	8576	2209	3672	3716	4238	3638	1767	1682
PEG3	-0.980862	6.91938	10.7972	0.00208785	0.0606172	2470	6504	3610	2747	5532	4754	4823	1368	2062	1817	3058	3332	960	1214
MYCBP	1.58526	5.25725	10.8022	0.00209299	0.06066	13	457	0	1139	1314	589	1052	1576	850	1558	3251	1140	904	1189
LOC110258137	3.9458	1.99562	10.5307	0.00210654	0.0609461	0	0	0	0	0	35	15	145	19	100	255	112	26	0
PROP1	4.81824	1.01064	10.3915	0.00211532	0.0610932	0	0	0	0	0	0	33	0	0	570	0	38	39	134
NFYB	1.96015	4.59326	10.7366	0.00213831	0.0616497	0	353	0	11	725	0	686	520	201	594	1213	636	488	1356
LARP4	0.759377	8.17927	10.6979	0.00217729	0.0626455	2316	8508	3987	4668	9516	5344	9821	5762	9940	6658	12099	9871	4792	11168
HNRNPA3	0.799745	9.87941	10.6943	0.00218042	0.0626455	12376	27724	13517	17369	26766	19106	18356	25425	26291	32222	30945	42893	16170	29745
LOC100511891	1.59828	7.61649	10.6723	0.00220375	0.0632059	510	2247	628	2275	7881	3153	6032	4155	16859	13061	10579	3109	3065	1061
COG5	1.02092	6.71363	10.6606	0.00221392	0.0633065	1696	1948	653	973	2025	1236	2251	1778	1510	4231	3436	2080	2553	3263
WDYHV1	1.63505	5.0632	10.6661	0.00221491	0.0633065	303	264	386	364	100	258	580	452	583	1435	1290	372	636	1481
CDR1	8.90495	0.346678	10.2776	0.00223499	0.0636018	0	0	0	0	0	0	0	14	31	126	64	93	0	71
C17H20orf202	9.51853	1.54806	10.702	0.00223512	0.0636018	0	0	0	0	0	0	0	29	168	0	141	197	75	0
LOC100521239	6.46073	0.238581	10.285	0.00224265	0.0636018	0	2	0	2	0	0	0	19	26	25	18	48	31	188
CDH2	10.1351	2.3824	10.5435	0.00224463	0.0636018	0	0	0	0	0	0	0	0	337	196	145	275	0	0
KMT2D	-0.713089	8.5432	10.6247	0.0022465	0.0636018	8803	19345	7718	9909	18182	13828	12883	4825	8913	7284	10720	6450	3702	6789
UBE2L3	0.917532	6.523	10.625	0.0022483	0.0636018	374	3050	191	1654	2672	1477	2689	1639	2125	1683	3587	2359	1890	3318
CENPU	1.91777	4.37645	10.6106	0.00226231	0.0638154	0	688	139	423	344	84	248	702	659	715	1596	1066	800	202
NCF1	-2.13157	2.16373	10.1763	0.00226548	0.0638154	0	241	670	145	755	96	325	65	77	179	30	80	0	1
TRAPPC11	0.916466	6.38863	10.6057	0.00226742	0.0638154	305	2758	217	2179	3479	1502	1906	1600	1963	2043	4260	2715	1614	3172
YES1	1.00888	6.79812	10.5864	0.00228513	0.0642048	385	2951	1098	1091	2717	1510	3258	2400	3339	2647	5066	3063	1412	2732
SIPA1L3	-0.81195	6.83167	10.5776	0.00229367	0.0643243	2369	6067	1774	3759	5919	4480	6585	1802	2005	3245	3080	1891	1063	1523
MAST4	-1.19101	6.9031	10.5728	0.00229839	0.0643243	1660	7175	4754	2013	5890	3821	5253	1462	3162	1276	2692	889	1147	772
NCOR2	-0.829436	8.44124	10.5688	0.00230104	0.0643243	5023	18182	5987	6410	18387	10391	10157	3916	4645	6487	5387	4835	3422	4736
AFAP1L1	-2.1979	3.25584	10.5061	0.00231086	0.0644351	380	29	533	358	310	684	714	53	60	217	27	118	0	130
PDCD10	1.462	5.42969	10.5662	0.0023128	0.0644351	217	407	21	665	1087	594	1213	932	1212	1299	2645	1869	975	335
NAA15	1.04488	7.87566	10.5484	0.00232144	0.0644632	372	7059	750	7023	7981	4997	6141	6131	6842	4181	13370	9017	4018	8617
TRAPPC6B	1.41092	4.6854	10.5567	0.00232382	0.0644632	0	201	36	613	408	401	780	387	292	748	1307	1032	457	953
KIF1A	-3.5836	3.94858	10.2776	0.00232549	0.0644632	205	0	33	689	1382	354	509	6	0	90	0	114	0	0
GSPT1	0.875664	8.28	10.5258	0.00234392	0.0647817	2115	10517	2471	5200	10357	6363	7954	6477	9347	9223	18254	8985	5426	8223
NUP54	1.43694	6.35932	10.5283	0.00234481	0.0647817	451	1688	286	1190	1036	2083	1593	2779	2059	2705	4737	2422	1550	2128
FNIP2	-1.65626	6.19581	10.5162	0.0023594	0.0650762	1504	2604	280	3195	3645	1881	5577	409	696	569	898	871	652	525
MPZL3	1.65665	4.70816	10.513	0.00236675	0.0650782	0	370	0	307	765	451	549	534	1325	382	776	797	316	1613
RAB40B	9.1672	0.148214	10.2604	0.0023708	0.0650782	0	0	0	0	0	0	0	21	0	39	63	31	17	298
LOC110256551	7.28599	-0.438124	10.2555	0.00237127	0.0650782	0	0	0	0	1	0	0	44	56	9	27	41	49	27
CNBP	0.936685	7.95114	10.4865	0.00238388	0.0651992	909	4555	2071	5252	6951	5264	7086	5406	5377	4251	11273	7675	3973	9888
PECAM1	2.84556	3.70912	10.3357	0.00238816	0.0651992	0	233	0	0	83	0	208	137	620	253	1465	200	331	140
LPCAT2	3.54604	1.31953	10.0962	0.00238989	0.0651992	0	51	0	48	0	0	0	109	204	267	369	1	36	0
NDUFA6	1.36533	5.20631	10.4892	0.00239144	0.0651992	422	250	190	114	550	654	890	1028	1449	702	1664	806	719	367
ALX1	9.24701	0.331104	10.1948	0.00241825	0.0658217	0	0	0	0	0	0	0	0	0	332	75	1	94	0
CNOT1	0.645772	9.41737	10.4434	0.00242829	0.0658313	4667	22555	5824	12447	26042	16778	17168	14702	18016	19512	28802	19199	10914	17597
SEC62	1.04099	5.56665	10.4475	0.00243197	0.0658313	181	1129	431	695	1219	729	698	1081	1157	1273	1580	1091	776	1296
RORB	2.22614	4.02907	10.4054	0.00243895	0.0658313	0	123	211	357	124	219	388	113	0	3079	320	1266	182	772
PAPOLG	1.04734	6.08083	10.4373	0.00243906	0.0658313	467	982	329	1533	1905	1413	1733	1234	2328	1933	2364	1659	1152	3025
PTPRF	-0.995304	8.13427	10.4312	0.00244127	0.0658313	1750	19003	3381	7093	20622	8889	15101	3114	6209	4411	3928	6032	1542	2553
LOC106505141	9.24254	0.726071	10.1584	0.00244247	0.0658313	0	0	0	0	0	0	0	0	0	84	89	224	104	0
ARPC3	1.21927	6.45727	10.4202	0.00245607	0.0660902	23	2398	524	1232	2872	1217	2000	1928	2474	3559	3903	3165	1418	1439
SMC2	1.21984	7.4297	10.4047	0.00246996	0.0663562	1195	3094	793	2512	5491	6059	2195	3987	6408	6591	9821	7733	4309	2133
MFN1	0.724834	9.65856	10.3812	0.0024942	0.0668987	8930	23626	8836	18825	18001	18195	23240	16259	21123	24610	37024	22586	14074	31490
TMEM255A	2.30255	3.82608	10.3071	0.00250503	0.0670805	0	0	0	358	109	0	579	37	41	1974	839	67	629	522
FIZ1	5.8157	0.941613	9.96219	0.0025131	0.0670946	0	0	0	0	8	0	0	86	94	90	81	15	30	17
ZIM2	1.84394	4.93284	10.3662	0.00251367	0.0670946	461	174	69	1119	1129	264	918	561	874	4563	2701	3508	621	406
SFT2D2	2.1701	2.99708	10.1651	0.00252568	0.0672926	0	231	0	191	223	0	178	604	131	459	1009	635	120	55
LOC110262230	9.25957	0.453684	10.0445	0.00252921	0.0672926	0	0	0	0	0	0	0	0	0	310	127	0	75	0
TMX2	1.12882	6.07591	10.3392	0.00254447	0.0675364	48	2837	588	786	1786	1355	2038	1494	3102	2295	4196	1799	1039	1980
OIP5	1.24415	5.43938	10.4447	0.00254979	0.0675364	443	2176	0	858	1113	976	570	1651	1591	1749	2528	2180	1013	744
RARS	0.837006	8.11316	10.3281	0.00255227	0.0675364	923	11801	3283	6062	6688	5878	6748	6729	7389	8428	16983	7292	5996	5501
CDKL1	2.92047	2.46751	10.016	0.00255679	0.0675364	0	113	0	0	0	0	132	7	475	381	244	5	2	399
LVRN	9.0833	1.3065	10.0369	0.00255878	0.0675364	0	0	0	0	0	0	0	38	132	38	111	51	47	32
FBXL17	-1.79524	5.48764	10.3212	0.00257216	0.0677814	2166	65	1189	1683	1756	2776	3173	173	788	708	605	983	75	377
DTL	1.71873	5.5459	10.3063	0.00258665	0.0680508	0	425	194	447	1133	1560	1205	1676	1622	2972	3786	1265	1216	523
LOC106509274	-5.18647	1.04276	9.91673	0.00259061	0.0680508	0	237	280	204	0	111	0	0	0	0	0	0	19	0
ALG5	1.82794	3.6946	10.2358	0.00261162	0.0683108	48	490	0	190	99	0	329	434	746	286	712	622	206	240
SENP6	0.741518	7.81429	10.2744	0.00261218	0.0683108	2356	4997	3438	3387	5396	4234	4690	5094	4706	6839	8020	6383	4176	5937
CDC42	0.718162	9.12085	10.2735	0.00261289	0.0683108	4638	14070	4868	13977	14819	9261	16443	10532	13910	15002	19792	16271	7651	20509
SNRPA1	1.45402	5.5587	10.2697	0.00262624	0.0685028	0	531	530	1314	682	755	956	1376	1307	802	2787	1407	1097	1870
PSMD12	1.04705	7.03959	10.2575	0.00263232	0.0685028	270	3368	556	2056	2937	3631	3302	2586	1950	3177	4470	3885	2280	6315
MACROD1	-2.77448	2.42902	9.90723	0.00263265	0.0685028	0	0	225	237	199	614	382	0	0	37	56	41	20	52
BMS1	0.992149	6.61334	10.2462	0.00264622	0.0687108	774	2124	1205	1833	2395	2264	2007	2018	2379	2457	5058	4045	2176	3113
CEBPB	-2.16995	4.17307	10.164	0.00265274	0.0687108	65	630	0	1627	1625	15	714	151	149	47	231	50	66	86
GFM1	0.9116	7.11045	10.2358	0.00265702	0.0687108	495	4513	520	2369	4404	3256	4241	3064	3819	4139	6844	4065	2299	3748
IL1R1	2.2793	1.84987	9.86481	0.00265726	0.0687108	0	135	67	0	0	46	85	54	214	259	266	485	85	0
PLEKHA2	2.04989	3.66764	10.1256	0.00267469	0.0690538	0	316	0	42	158	0	202	379	370	385	236	321	165	389
CTSB	-1.23531	6.66872	10.2067	0.00269354	0.0692116	352	3535	2381	4320	4567	1915	3100	702	662	1225	1268	1996	425	765
LOC110261584	3.15365	1.92517	9.86002	0.00269551	0.0692116	0	0	0	99	0	0	79	0	0	536	155	243	221	140
TOPBP1	0.841565	8.08362	10.2008	0.00269666	0.0692116	3117	7713	3600	3398	9981	7719	5572	6995	11184	8580	13656	10102	6018	5765
DNAJC5	-1.18197	5.38714	10.2111	0.00269753	0.0692116	264	1099	1407	1151	1842	2391	1805	320	649	549	586	619	431	516
LOC110256414	7.47552	1.122	9.8372	0.00272727	0.0698662	0	1	0	1	0	0	0	56	20	132	49	109	47	23
DVL2	-1.00823	5.98416	10.1722	0.0027362	0.0699591	621	4828	1019	1797	3449	1833	2475	1023	813	865	1240	1297	489	408
PGAM1	0.828702	7.73692	10.1647	0.00273935	0.0699591	1337	6211	2152	2430	6445	4562	5930	5208	4917	5529	9707	9139	3291	3705
SNRPD2	1.14705	5.69345	10.1583	0.00275479	0.0702205	0	1061	368	814	1427	706	1454	1201	1550	1768	2361	1735	789	583
LOC100519022	-2.5528	5.42402	10.1516	0.00275858	0.0702205	0	9272	0	472	2318	788	2502	203	268	170	157	15	242	578
LOC106507563	8.71829	0.577272	9.70876	0.00276425	0.0702205	0	0	0	0	0	0	0	5	36	59	150	4	49	49
HR	-3.249	1.66855	9.73208	0.00277014	0.0702205	0	0	0	0	794	513	296	11	11	8	0	59	32	8
ZNF436	1.96608	4.53608	10.1402	0.0027708	0.0702205	183	223	108	53	289	0	963	315	328	3231	802	288	676	95
LOC110258667	6.71062	-0.119305	10.586	0.00278934	0.0703726	0	3	0	0	0	0	1	24	4	40	29	50	62	211
LOC110256402	2.6655	2.83845	9.82505	0.00279321	0.0703726	0	0	0	222	30	117	94	74	51	876	266	83	660	291
DEDD2	-1.05562	5.60798	10.127	0.00279544	0.0703726	1502	1050	1120	1779	2690	797	2583	376	718	950	993	722	560	616
VPS13C	0.862455	9.00567	10.1163	0.00279716	0.0703726	4163	15023	5723	10585	20330	8076	9436	11459	15202	29324	18021	15131	8563	10262
TNC	9.13117	0.819158	9.77093	0.00279951	0.0703726	0	0	0	0	0	0	0	38	215	42	99	74	0	0
PTCD3	0.764966	7.44754	10.1117	0.00280335	0.0703726	1562	5214	1129	3359	4602	5214	4113	3528	5419	4160	8431	7183	2817	3929
METTL16	1.01225	6.55206	10.1106	0.00280657	0.0703726	1657	1440	497	1653	1606	1809	1495	1936	2402	2885	2999	2592	1221	4514
MSH6	1.27672	6.60353	10.1013	0.00281798	0.0705517	167	2743	1383	1633	2676	1501	2733	2647	3122	2966	6888	5265	1887	2464
RPL32	0.642225	8.54114	10.0894	0.00283003	0.0707466	1855	8457	3489	7657	9622	5829	9828	5055	9979	8647	13983	8437	3988	9210
LOC110255410	-1.69457	4.5525	10.0636	0.00284465	0.0710046	980	937	701	320	3815	645	1189	259	537	320	456	666	34	0
TINAG	9.65524	0.382043	10.3339	0.00285219	0.071048	0	0	0	0	0	0	0	0	216	84	0	0	0	353
CMIP	-0.924338	6.61637	10.069	0.00285763	0.071048	2861	3918	1530	3461	5795	3665	3653	1032	1968	2773	1891	1880	1166	721
LOC110256776	8.89345	0.579933	9.65513	0.0028616	0.071048	0	0	0	0	0	0	0	24	0	51	53	33	18	210
MTFR1	0.808454	7.03162	10.0633	0.00286356	0.071048	1018	4141	1412	2960	4579	2699	3575	3327	3317	6027	7785	3666	2090	3185
INTS13	1.28924	4.99398	10.0523	0.00288944	0.0715104	0	242	128	499	1076	687	687	570	1522	878	1389	1355	340	435
MINOS1	0.906971	6.20408	10.0437	0.00289084	0.0715104	575	1603	1052	841	1970	1198	1471	1351	1561	1737	2470	2177	1312	2905
CCNB2	1.83251	5.07998	10.0412	0.00290245	0.0716906	0	793	0	627	1793	247	368	904	1544	2660	1817	1565	1354	0
LOC102162556	9.14241	0.721409	9.66957	0.0029117	0.0718118	0	0	0	0	0	0	0	0	0	40	235	69	74	59
LOC110256160	8.84593	0.89064	9.60698	0.0029278	0.0721015	0	0	0	0	0	0	0	24	3	91	45	43	8	164
FAIM	8.7761	0.331396	9.67422	0.00293619	0.0722007	0	0	0	0	0	0	0	22	0	175	72	0	91	0
TRNAS-GCU	8.36124	-0.319424	9.68585	0.00294543	0.0723204	0	0	0	0	0	0	0	0	54	1	87	50	0	82
ZNF385D	-3.56836	1.3512	9.57461	0.0029817	0.0730592	0	61	0	0	942	113	97	0	0	2	46	29	0	0
MRPS7	1.64332	4.2303	9.90461	0.00298667	0.0730592	0	482	0	0	886	283	502	524	1068	618	963	748	380	672
ATF7IP2	1.21804	5.42938	9.97297	0.00298877	0.0730592	696	1205	0	591	1196	777	911	1406	1073	1356	2048	2406	1017	914
HIPK1	0.667989	9.46761	9.95949	0.00299452	0.0730909	6195	31741	7727	12429	21851	16472	19597	11989	14480	30638	38977	20791	10709	24096
RPL39	0.921495	8.20519	9.95633	0.00299889	0.0730909	986	5681	2724	4702	6439	4637	6514	5409	6988	3989	9754	8345	2995	10186
PIK3CB	0.829685	8.45721	9.94603	0.00301232	0.07331	1943	8863	2917	6738	12343	4270	12196	7071	8931	10315	10735	10595	4319	14195
PSMA3	1.04279	6.7223	9.9433	0.00301805	0.0733416	321	2899	1363	1017	2844	852	3493	1442	2959	2853	3942	4499	2397	2255
LOC110261673	1.30645	5.3133	9.94526	0.00302654	0.0734402	0	660	334	563	777	1243	1233	919	2935	941	1965	1689	625	541
PRPF6	-0.766228	6.55776	9.92706	0.00304007	0.073534	1388	3852	1156	3086	3182	4578	3598	936	1204	1606	1923	1624	1150	1607
LOC100526059	1.80496	4.15515	9.9185	0.00304332	0.073534	0	522	354	251	470	0	119	398	1021	621	694	1036	451	625
GALNT2	-1.28959	5.75546	9.92298	0.00305254	0.073534	247	1846	861	2411	6218	1541	3648	537	235	816	1257	1243	382	680
SBF1	-0.763964	7.55119	9.9138	0.00305548	0.073534	4312	6561	2701	7093	7610	6526	10577	2526	3381	3353	5182	2978	1538	4082
NDUFS1	0.781852	7.853	9.91282	0.0030565	0.073534	1982	8866	1433	5030	7219	3709	5967	5352	6638	5795	12203	6392	4518	5330
MYNN	0.989718	6.45498	9.91435	0.00305707	0.073534	499	2349	602	2418	2325	1271	2183	1425	1924	2831	3988	2469	1442	4280
ELOC	1.47766	5.17541	9.91014	0.00307233	0.0737421	0	1411	133	332	421	641	668	551	865	943	1991	1639	584	1301
GNRHR2	8.57577	0.431603	9.58897	0.00307463	0.0737421	0	0	0	0	0	0	0	44	0	119	83	47	24	0
ACTL6A	1.16121	5.39105	9.89565	0.00309084	0.0739383	492	858	125	720	1103	732	654	930	1591	1002	2562	1287	515	1105
PLEKHM2	-0.822179	7.24021	9.88715	0.00309175	0.0739383	1045	4233	2262	4489	6412	3416	10284	1366	2005	1892	3068	2045	1659	1854
TBPL1	1.18808	5.28848	9.88457	0.00310634	0.0740999	0	1545	197	884	734	324	899	717	812	1350	1959	871	705	1523
LOC100513797	3.06856	1.54112	9.61589	0.00310746	0.0740999	0	0	1	0	71	0	33	62	17	209	101	271	45	20
JUND	-0.885943	6.81664	9.86952	0.00311662	0.0742115	716	5559	896	3604	4827	3511	6036	940	2895	941	1297	1827	859	1285
ORC6	1.87737	3.70124	9.7271	0.00312127	0.0742154	0	140	0	214	76	240	429	322	372	585	774	465	415	294
SMS	1.03611	6.85385	9.86093	0.00312799	0.0742684	1264	1929	287	2259	3258	1912	2177	2557	1535	3227	4514	4310	3052	2309
IGFBP3	-3.53441	3.23816	9.5616	0.00314373	0.0744284	0	9	0	1117	943	189	280	91	9	13	19	38	0	0
USP1	0.85677	6.75241	9.84933	0.00314393	0.0744284	605	2064	1202	2389	4274	1966	2648	1728	4243	2847	6751	3551	1879	1875
KIFC2	-1.95822	4.15102	9.82178	0.00314822	0.0744284	431	975	1007	53	839	778	1053	207	284	248	167	127	122	3
LYL1	-3.74719	0.712127	9.46665	0.00315994	0.0745229	0	136	0	176	295	0	88	15	0	0	0	25	0	0
ZER1	-1.50225	4.70482	9.84534	0.00316505	0.0745229	1272	659	592	1054	1297	260	778	289	142	586	388	289	249	36
LOC106506936	9.3387	0.409325	9.88778	0.00316573	0.0745229	0	0	0	0	0	0	0	0	0	128	231	41	89	56
LOC106506715	4.45657	2.30486	9.69116	0.00318126	0.0746658	0	0	0	57	0	0	0	20	0	43	414	39	26	528
BCAS1	8.83225	-0.201575	9.84184	0.003184	0.0746658	0	0	0	0	0	0	0	8	0	193	47	115	14	3
COX6C	1.10007	5.44805	9.82681	0.00318533	0.0746658	369	1128	637	771	739	383	1509	1033	1484	1931	2409	1495	1103	540
UFD1	0.994947	5.89062	9.81758	0.0031929	0.0747374	203	402	265	434	1986	933	2134	724	1424	1576	2586	1522	782	1313
SUCLA2	0.86136	7.07783	9.80798	0.00320119	0.0748256	374	5184	1118	3060	3853	2939	4096	2990	5066	4709	5713	4466	2773	2612
DCUN1D1	0.887719	6.54279	9.8015	0.00321124	0.0748651	901	1738	640	1958	2650	1473	2063	1232	2453	3665	3464	1527	1654	3402
LRRC4C	2.40938	2.47925	9.48902	0.00321193	0.0748651	0	0	17	0	259	0	199	66	83	184	1002	679	47	111
RBBP7	0.97039	6.70421	9.79149	0.00322495	0.0750113	671	2065	1642	1575	2778	2265	2304	2645	2253	2377	6803	2830	2732	2449
PLSCR3	-1.79392	3.04872	9.40535	0.00322863	0.0750113	0	216	382	9	733	156	388	48	79	63	85	81	63	18
LOC106509747	9.3855	1.12714	9.43899	0.00323253	0.0750113	0	0	0	0	0	0	0	0	67	75	185	202	38	0
SLC30A10	8.82433	-0.0978087	9.6211	0.00323633	0.0750113	0	0	0	0	0	0	0	0	81	76	0	24	2	187
OVOL1	-1.26078	5.62054	9.77872	0.00325283	0.0752261	386	2799	0	2703	4773	3315	4642	501	1318	716	1854	866	324	367
LSM8	1.74919	3.95332	9.75656	0.00325469	0.0752261	0	342	0	40	216	498	541	238	504	574	962	495	508	990
GTPBP10	1.14934	5.43324	9.75595	0.00328434	0.0758056	0	476	679	1125	944	460	796	833	1182	907	1851	2402	618	637
NMD3	0.933077	6.49267	9.74595	0.00329079	0.0758486	149	2377	769	2078	2666	2310	2028	2032	1998	2539	3784	2250	1424	4122
RAB3B	3.00298	3.75059	9.55679	0.00330189	0.0759985	0	0	0	16	0	0	284	118	301	399	178	330	298	254
CELSR3	-1.74261	4.64789	9.73785	0.00331122	0.0761075	218	1111	1585	612	1714	47	1332	131	204	294	556	129	311	83
ARFIP2	-1.38327	4.84759	9.73345	0.00332489	0.0762526	0	1383	1108	944	1574	665	2038	327	470	223	587	525	159	93
LOC110257459	3.98086	1.45592	9.39303	0.00332675	0.0762526	0	0	0	0	0	56	0	58	61	221	102	0	73	216
FSIP1	9.54872	1.71594	9.58624	0.00333625	0.0763385	0	0	0	0	0	0	0	23	0	113	120	33	4	325
TP63	3.2015	1.60859	9.28556	0.00333977	0.0763385	0	0	0	38	0	0	76	45	82	184	288	265	0	33
LOC100156293	1.39297	4.39386	9.71603	0.00334434	0.0763385	352	381	0	276	430	271	443	493	674	522	829	426	460	1196
RPL17	0.843111	8.61774	9.68529	0.00337628	0.0769616	1996	8620	3176	5437	8572	8874	9954	6294	11106	11235	14661	12628	4288	8450
LOC110255621	-9.29484	0.406141	9.56537	0.003396	0.0772094	0	233	0	70	258	95	0	0	0	0	0	0	0	0
EFCAB8	-1.72328	5.07934	9.68234	0.00339649	0.0772094	427	1174	1507	741	2582	541	1252	42	343	503	216	388	233	376
SGSM1	-2.09641	3.5384	9.59554	0.00340156	0.0772186	213	358	259	607	1034	81	2119	133	25	323	248	81	21	31
GPATCH11	2.50624	2.8529	9.44253	0.00342265	0.0774897	0	60	16	31	77	0	84	176	25	126	264	247	126	256
RFX3	-2.50426	3.30728	9.40312	0.00342286	0.0774897	0	763	0	195	479	162	74	25	21	81	41	30	26	0
RAC3	-1.90326	3.32336	9.47166	0.00342927	0.0775288	446	276	243	369	633	230	238	51	205	63	88	115	56	0
SMU1	0.921247	6.66578	9.64811	0.00343414	0.0775328	672	1663	1441	1626	2979	1276	2725	2082	2965	2165	3990	3234	1237	3857
LOC110259892	8.59038	0.852874	9.44467	0.00344861	0.0777534	0	0	0	0	0	0	0	0	32	48	77	0	1	161
C1QBP	0.99036	7.14323	9.63237	0.00345677	0.0777669	486	3930	850	3488	4049	2899	5172	2689	5027	5373	8070	5108	2587	3434
EIF4G2	0.662349	10.2677	9.62558	0.00346592	0.0777669	5593	41507	13586	25804	38270	26183	34601	23755	31245	30429	51311	24923	20941	43166
LOC102164581	8.04351	-0.495759	9.37641	0.00346606	0.0777669	0	0	0	0	0	0	0	1	18	64	57	53	26	0
NCL	0.894348	8.31563	9.62	0.00347463	0.0777669	3472	8062	3101	5585	8072	5895	8327	7984	9433	9686	18261	15131	4598	4167
LOC110261304	2.2418	2.08316	9.2419	0.00347803	0.0777669	0	3	0	193	6	61	72	27	124	156	463	165	75	342
UBE2V2	0.883796	6.08916	9.62058	0.00347894	0.0777669	826	1190	738	1551	1721	751	1336	1534	1280	1563	2826	2136	1584	1778
PANX2	-2.05283	5.04649	9.61499	0.0034821	0.0777669	0	1567	360	866	1587	1363	2007	224	176	302	217	285	105	86
KLRG2	-2.13549	3.02564	9.37458	0.00348988	0.0777906	0	63	0	556	561	630	984	26	128	62	4	126	44	98
LOC100524254	-0.913716	7.03499	9.60924	0.00349256	0.0777906	2265	9112	1621	2638	11637	5176	10858	2283	3195	2283	4466	1891	2010	1062
DBP	8.57291	0.503896	9.33992	0.00351085	0.0779518	0	0	0	0	0	0	0	0	36	81	119	62	22	0
FAM111A	2.28446	5.08761	9.60519	0.00351215	0.0779518	0	1263	0	461	1046	0	337	601	1443	1342	2900	3903	787	648
DUSP4	-3.39501	5.02251	9.39439	0.00351393	0.0779518	0	496	0	101	2573	305	637	60	0	47	79	22	0	66
LOC102164639	-4.56184	1.07916	9.21266	0.00353268	0.0782629	0	89	0	221	226	300	86	0	0	0	0	31	0	0
HSPA12A	-1.91254	4.8592	9.56886	0.00355498	0.0786515	0	1431	350	383	1386	1970	1640	29	44	364	223	609	70	150
RPL12	0.639658	8.58737	9.55938	0.00356854	0.0787754	3715	9717	4746	6804	8918	8027	10062	5988	12432	13162	13872	10549	5034	8891
ZFP37	1.65835	3.88682	9.5361	0.0035701	0.0787754	0	245	306	0	104	162	398	236	291	468	739	573	330	574
ARHGAP33	-1.18882	6.06109	9.55732	0.0035796	0.0788798	1053	1507	2278	3504	3235	1075	3390	759	759	726	1511	829	498	1079
CHRNA4	-1.51403	5.02478	9.55908	0.00358818	0.0789008	440	899	335	2176	2915	2148	892	184	392	898	506	471	59	345
LOC100511846	1.68948	4.06146	9.54242	0.00359315	0.0789008	0	414	259	165	240	179	463	253	342	997	1868	683	356	324
SEC61G	1.36864	6.05176	9.54759	0.00359485	0.0789008	0	1278	671	412	996	804	1874	1295	2258	1733	2005	2182	945	1636
ZNF106	0.884416	7.41999	9.5355	0.00360693	0.0790611	811	5049	1674	3188	4834	3248	4359	3869	4242	5465	8571	6398	3026	2698
BPIFB6	-1.89197	4.05025	9.50419	0.00362951	0.0794506	0	376	135	677	1988	1097	1106	82	28	203	105	227	19	415
DACT3	2.70523	2.27773	9.19378	0.00365166	0.0796496	0	0	0	0	13	0	206	36	80	160	267	295	72	259
TMEM63B	-0.996396	6.85374	9.50828	0.00365238	0.0796496	653	6302	449	3413	7238	3693	5331	667	1075	2610	1456	1354	790	1843
ATP5O	0.860943	8.17607	9.5064	0.00365303	0.0796496	1780	7255	2889	4032	9117	5483	7909	5035	8695	9694	12965	7481	4813	7448
UHRF1BP1L	0.751275	6.83219	9.50382	0.00365969	0.0796896	822	3396	1783	1510	3777	2814	2737	2172	3451	3714	5151	4314	1976	2895
POLE2	1.84179	3.95656	9.57229	0.00367671	0.0798566	0	195	0	224	216	618	183	761	557	259	1128	685	682	22
VAT1	-1.23337	7.96316	9.49152	0.00367757	0.0798566	895	7364	1945	7536	12216	8263	9709	1041	2239	2932	1877	2566	1042	3411
SELENOT	1.50738	5.3788	9.49672	0.00368183	0.0798566	0	1598	0	175	639	397	1897	1000	973	1501	2702	1769	494	1458
NDUFA9	0.974202	7.00811	9.48199	0.0036947	0.0799439	882	3371	1090	1310	3845	3146	4263	3129	5270	2948	5593	4399	2721	3387
RPL37	1.25044	6.64284	9.48189	0.00369552	0.0799439	1344	1070	0	594	2091	2382	2241	2149	3299	3037	4444	3354	1815	1745
AASS	0.963708	9.24065	9.47479	0.00370474	0.0800389	5176	18030	6840	8720	16118	7820	13009	17533	23452	24843	20864	6767	13212	10703
TBC1D15	0.818022	6.37676	9.46572	0.00372275	0.080323	1089	2067	316	1239	1758	2121	2215	1470	2911	2228	2989	2749	1390	2168
CKS2	1.73893	5.43451	9.45976	0.00374256	0.0804874	705	139	0	1150	820	378	392	1370	1662	2332	2467	1564	958	487
CABLES1	-2.97621	2.6288	9.08062	0.00374591	0.0804874	0	119	0	653	584	0	119	20	37	0	0	36	52	0
EXOSC9	1.31209	4.98573	9.44824	0.00375515	0.0804874	180	1066	0	165	578	535	1193	693	782	1025	1787	1532	467	936
NSUN7	1.97074	3.81591	9.41398	0.00375803	0.0804874	0	0	154	140	140	148	577	42	337	1861	657	116	337	435
BCO2	9.19636	1.36671	9.2165	0.0037602	0.0804874	0	0	0	0	0	0	0	0	68	122	54	248	0	0
MYH14	-1.19801	4.96445	9.45244	0.00376192	0.0804874	320	1389	668	2045	1443	1127	895	364	188	365	764	742	275	202
MRPL47	1.39898	5.32788	9.447	0.00376441	0.0804874	0	800	0	1237	997	965	523	1086	1027	1542	1864	1165	733	1724
NEMF	0.997825	6.47231	9.42052	0.00379758	0.0809813	296	1113	439	1454	2891	1974	2951	1798	2345	2665	2710	2777	1288	3204
NUP107	1.00972	6.66184	9.41763	0.00380246	0.0809813	433	3499	1330	1572	2639	2251	1949	2201	4996	3594	5541	2459	2082	1630
SS18L2	1.53671	4.99044	9.41184	0.0038035	0.0809813	0	957	324	508	170	630	374	951	978	982	1558	1159	569	849
CNOT7	0.945306	6.86829	9.41211	0.00380999	0.0809813	223	3044	1982	1432	3504	2158	3005	2199	2447	3455	5031	2361	1690	6293
TMEM33	0.820903	8.09166	9.40999	0.00381198	0.0809813	708	8108	2296	4545	8552	4249	9912	4017	5439	7145	11353	7698	2760	12827
GTF2H5	1.83056	3.48765	9.35219	0.00382251	0.0810888	0	363	0	0	252	0	575	403	166	306	1057	644	312	373
ZRANB2	0.946511	7.06294	9.40023	0.00382978	0.0810888	1165	2701	1231	3356	3218	2732	3247	2857	3228	3120	5011	4869	1743	7344
FARSB	0.967665	7.00529	9.39668	0.00383581	0.0810888	979	3014	723	2595	3527	2502	2335	2215	2284	3300	6116	4019	2282	4722
PHKG2	-1.44164	4.46451	9.40478	0.00383664	0.0810888	705	778	863	1389	2134	454	1282	288	251	319	583	447	300	218
GON7	1.66081	4.08245	9.33963	0.00384417	0.0811443	0	478	0	220	478	242	397	682	398	521	1248	162	428	899
LOC102160475	3.36778	2.02927	9.09077	0.00385041	0.081149	0	0	0	60	0	0	47	51	86	62	140	265	72	233
ADAMTS15	-2.21773	3.36761	9.28091	0.0038542	0.081149	0	366	0	166	849	2331	1013	0	148	112	436	85	0	66
RORA	-1.50955	4.80791	9.38088	0.00387759	0.0815261	0	351	957	1028	1810	1602	1038	157	304	465	164	74	147	610
LOC110259832	-1.83709	3.11737	9.16514	0.00388196	0.0815261	501	356	505	387	784	354	226	229	111	46	260	106	44	6
AMD1	0.898655	8.02198	9.36482	0.00388903	0.0815711	739	6477	1310	4389	6390	5353	8426	4214	7444	7935	9340	6606	4383	6191
PSMA1	0.883651	6.73385	9.3593	0.00390063	0.0817107	257	3354	1357	1044	2810	1988	3429	2266	2181	3007	3667	3570	1370	4183
RPL5	0.699212	9.56096	9.34923	0.00391567	0.0819221	4191	14992	7641	13356	18595	17624	21380	12120	23159	18182	25311	22153	10712	17233
EIF1AY	10.7929	2.39407	9.41452	0.00392099	0.0819298	0	0	0	0	0	0	0	0	658	824	0	0	0	0
CCT6A	0.95486	7.5036	9.34018	0.00393213	0.082059	167	4675	1725	4534	5508	3420	5272	4140	3625	3194	9126	6145	3713	6886
DDX17	0.547507	9.65469	9.33327	0.00394346	0.0821919	6973	24778	9017	13890	25307	20378	22609	15980	24861	18969	27110	17549	11641	27682
LOC100513601	-8.94865	0.908861	9.06895	0.00394959	0.082216	0	146	0	126	0	179	45	0	0	0	0	0	0	0
CD53	9.04883	-0.20823	9.67841	0.00396431	0.0823339	0	0	0	0	0	0	0	0	0	65	0	139	22	206
ZBED5	1.23768	4.97508	9.33145	0.0039652	0.0823339	0	674	253	525	591	938	527	925	769	768	1604	1005	820	667
STK39	1.74949	4.43101	9.3186	0.0039763	0.0824146	216	274	332	497	304	79	36	481	137	1214	986	1258	629	504
CFAP44	1.40755	5.82612	9.31881	0.00397905	0.0824146	1315	464	132	991	1247	169	1628	932	610	4515	2754	1074	2024	2086
ARHGEF11	-0.829953	6.60854	9.30574	0.0039948	0.0825139	1121	6365	1406	5698	2641	4465	4037	1513	2534	1635	2323	1755	1153	734
PHLDA3	-0.82622	7.17324	9.30426	0.00399616	0.0825139	1568	4896	1025	4431	5599	6749	9225	1616	2881	2615	1464	1769	1008	2957
ASPG	-1.17739	7.297	9.30106	0.00400156	0.0825139	3449	11394	2687	5905	8624	5495	10156	2393	2701	2614	3210	1481	1107	3273
SLC35B4	1.13454	5.90552	9.30524	0.00400379	0.0825139	966	1984	441	797	2833	1286	1496	2912	1918	2078	5437	2054	1908	1299
ATAD5	1.32679	6.24875	9.29181	0.00402364	0.0828182	1040	1329	643	907	2857	1809	722	2082	3396	2973	5563	3822	2171	642
ENPP3	-4.44857	3.00986	9.00658	0.00402856	0.0828182	0	159	1094	127	821	137	0	0	0	0	47	50	2	0
SGCD	9.27787	0.621167	9.07098	0.00403726	0.0828684	0	0	0	0	0	0	0	89	2	72	3	53	35	244
SRP72	0.807182	7.19697	9.27482	0.00404819	0.0828684	190	4045	1634	2847	5480	2357	4126	3639	3962	3203	6099	4747	2121	3556
LOC100154647	2.7009	3.31611	9.09235	0.00405073	0.0828684	0	0	0	148	0	0	579	42	145	2192	579	45	720	0
PA2G4	0.92509	7.8574	9.26867	0.00405853	0.0828684	875	5341	1437	3192	6703	7294	8265	5076	9136	5955	12605	6697	3651	5900
F13B	4.48517	0.955249	9.07184	0.00406153	0.0828684	0	0	0	0	0	0	33	0	0	100	333	95	0	122
EFNA5	-1.37884	4.67048	9.27533	0.00406606	0.0828684	336	480	569	888	2044	634	1640	91	308	552	226	355	289	189
SPATA5	1.05289	5.9304	9.26713	0.00406835	0.0828684	0	967	724	1574	1460	1022	1296	1179	1439	2493	2290	1571	1147	1526
CBX4	-1.4511	4.76892	9.27322	0.00407106	0.0828684	46	1047	849	972	905	1697	1725	232	337	453	279	285	351	172
VEZT	0.91353	6.02986	9.26001	0.00408098	0.0829497	440	1165	1034	1597	2049	1541	1523	1342	2696	1950	3286	1737	1353	2439
GAK	-0.926947	6.58857	9.2518	0.0040921	0.0829497	340	4231	2064	3283	5893	4364	4599	1129	1680	1182	2603	2063	738	977
MRTO4	1.44179	5.09911	9.25717	0.00409568	0.0829497	3	220	0	528	600	620	1629	598	876	831	1531	1171	657	1684
SCML4	8.83881	0.82434	9.02047	0.00409966	0.0829497	0	0	0	0	0	0	0	21	0	36	39	191	88	0
VPS26A	0.844354	7.59761	9.24358	0.00410423	0.0829497	2077	6126	754	3304	5360	2501	3934	3580	4592	3971	6702	6450	2993	6115
ZFC3H1	0.754565	7.93695	9.24296	0.00410513	0.0829497	1194	7571	4702	4614	5804	6582	8993	3748	8739	8642	10736	13162	4298	6679
PRDM14	2.80018	0.977118	8.85418	0.00411808	0.0829818	4	145	0	0	0	0	0	210	139	26	404	38	47	0
GRIK2	9.03148	0.563541	8.90326	0.00412558	0.0829818	0	0	0	0	0	0	0	0	0	114	185	0	0	143
TTYH1	8.58184	0.468304	8.84285	0.00412883	0.0829818	0	0	0	0	0	0	0	86	29	22	15	68	0	92
KLF13	-1.73206	3.5286	9.09809	0.00412899	0.0829818	0	803	0	1353	701	483	596	136	77	224	211	184	17	79
SCAP	-0.907401	6.2099	9.2312	0.00413179	0.0829818	421	5396	1533	2719	3267	1002	4536	873	962	1335	1852	1175	664	880
PTPN14	-0.716899	8.53621	9.2232	0.00414108	0.0830676	4524	27665	5399	7733	14617	15895	12062	4072	8086	8533	6819	7013	2348	6105
ENY2	1.72356	4.21452	9.20289	0.00417687	0.0836826	0	653	236	164	132	143	294	622	280	1137	1093	553	471	196
LOC110262006	1.94066	2.23263	9.03354	0.00418186	0.0836826	0	135	0	0	340	49	21	120	381	436	262	209	109	132
TXNDC17	1.20134	5.59575	9.20413	0.00418778	0.0837001	0	1552	0	443	2143	900	1472	1525	1613	1594	2629	1428	799	1101
ATP7B	-1.66071	4.77308	9.19256	0.004209	0.0839892	46	1336	811	186	1930	738	1671	286	381	152	342	282	133	58
KRT10	6.07449	1.25137	8.92779	0.0042124	0.0839892	0	8	0	0	0	0	2	76	143	3	285	62	51	1
ABCA7	-1.14371	5.68583	9.18499	0.00422614	0.0841126	465	2679	200	2929	3207	1492	1637	580	619	671	794	965	424	281
MAGOHB	1.54306	4.5269	9.18496	0.00422876	0.0841126	0	301	0	390	520	511	726	532	1594	467	1288	826	473	395
KIF5B	0.720125	8.62788	9.15699	0.00426494	0.0847304	5766	8871	3281	8883	10485	7869	7837	7712	9818	10813	17352	10353	7416	12733
MRPL22	1.43005	4.78437	9.15536	0.0042873	0.0849812	0	806	236	670	150	236	786	595	741	745	1535	1295	535	830
ALG6	1.30229	5.06085	9.153	0.00428783	0.0849812	0	611	219	505	708	765	1136	784	454	891	2170	1182	762	1392
LOC106507812	7.62603	0.579603	8.89855	0.0042942	0.0850056	0	1	0	0	0	0	0	38	170	35	0	12	0	66
HOXC10	-2.55362	2.27327	8.73443	0.00430049	0.0850284	0	312	0	364	214	0	211	0	44	54	7	31	11	0
RPL37A	0.962621	7.20646	9.13272	0.00431264	0.0851669	679	2638	1039	1785	3135	3148	2847	2514	4671	4110	5374	3694	1507	2709
DKKL1	2.25714	2.68449	8.91878	0.00433166	0.0854405	0	0	0	67	295	0	28	293	146	127	406	211	114	183
CAPN15	-0.910677	5.94426	9.12274	0.00434022	0.0854411	1007	2144	1653	1826	2122	2584	1762	563	994	1216	1036	874	444	1054
LOC110255192	2.07465	2.64541	8.92988	0.00434397	0.0854411	0	89	0	0	151	116	68	212	357	102	171	171	84	306
EIF1B	1.37992	5.06818	9.12202	0.00434717	0.0854411	0	654	237	526	529	170	907	575	815	511	1365	349	262	2205
LOC102158108	2.24944	2.8166	8.92416	0.00436166	0.0855889	86	85	0	80	136	0	3	89	284	191	218	225	106	407
UBA3	0.789794	6.75617	9.10503	0.00436745	0.0855889	1005	2923	1900	1722	2444	2360	3096	2366	3022	2678	5584	2997	1574	4903
LOC110255971	9.43829	1.25724	9.02737	0.00437021	0.0855889	0	0	0	0	0	0	0	144	134	17	219	66	0	2
MCM6	1.31716	7.00616	9.10039	0.0043769	0.0856186	402	4113	1361	1475	4002	2671	2760	4016	3031	4505	10266	4934	2972	3543
HBB	8.12515	4.61379	9.26535	0.00438724	0.0856646	9	0	7	0	3	1	1	1642	0	24	12	25	229	2437
LOC110257741	9.05648	0.442635	8.84509	0.00438961	0.0856646	0	0	0	0	0	0	0	33	0	93	121	107	87	0
IP6K1	-1.10404	5.62181	9.09361	0.0044003	0.0857175	390	2228	873	2977	1890	2731	971	584	857	913	794	607	549	277
COL4A5	-2.98869	2.54149	8.75984	0.00440267	0.0857175	275	0	0	375	475	322	264	0	0	57	37	36	0	54
LOC110261993	6.45126	0.126876	8.85775	0.00441344	0.085808	0	0	0	0	0	5	0	33	0	106	138	98	60	0
ABLIM3	-1.79926	4.56738	9.06072	0.0044208	0.085808	382	48	487	736	922	636	1182	78	97	351	254	150	123	50
SLC19A3	-0.926639	7.9497	9.07246	0.0044291	0.085808	2402	28385	4659	8037	13353	7857	8904	2267	6604	6250	5848	6468	934	2545
RAB8B	0.710549	7.28006	9.07153	0.00443162	0.085808	1249	5164	2348	1820	5217	3681	4630	2650	4835	6122	6223	5137	2249	5346
RAB2A	0.761486	8.14163	9.06939	0.00443505	0.085808	901	10571	1481	5976	10375	6318	9643	6945	6157	8040	9984	9805	4728	9405
MRPS35	1.07733	5.8476	9.072	0.00443843	0.085808	0	1865	720	832	1458	517	1962	1159	2186	809	2343	1947	1251	1905
QSOX2	-1.05778	5.84333	9.05728	0.00446811	0.086232	1749	2264	409	3232	2352	1833	2569	446	723	953	1253	1051	426	1202
KPNB1	0.671794	9.06157	9.04878	0.00447581	0.086232	3925	18353	5038	9104	21696	11493	13409	9588	19648	14107	21633	18063	7838	13572
MTOR	-0.696865	7.72555	9.04713	0.0044796	0.086232	2452	12160	3365	4827	10416	7446	9650	3078	4050	4347	4472	2402	2921	2438
SLC10A3	-1.08037	5.51285	9.05348	0.00448121	0.086232	191	3277	507	2692	1993	1228	2736	837	513	580	970	637	461	413
BMP7	-2.77576	2.29764	8.62982	0.00451512	0.0867149	0	202	168	152	238	404	110	14	0	12	0	92	6	30
ARHGEF12	-0.910819	7.11318	9.02922	0.00451679	0.0867149	1077	5232	1855	3053	7530	4565	4918	1180	1369	3690	1564	1676	1376	662
KRT80	5.12322	2.44663	8.99735	0.0045342	0.0869484	0	1	0	20	0	0	0	42	73	39	31	126	129	170
CXCL8	10.0998	1.98338	8.79405	0.00454068	0.0869521	0	0	0	0	0	0	0	0	629	0	0	279	0	0
CLN6	-1.01927	9.15058	9.0131	0.00454778	0.0869521	5367	45340	10200	20441	36200	19918	34459	7901	12591	7140	10262	6930	7420	8763
LOC102165070	8.466	-0.165473	8.72316	0.00455924	0.0869521	0	0	0	0	0	0	0	14	50	18	57	156	0	0
LOC110255500	-1.86293	6.35472	9.01135	0.00456037	0.0869521	3719	701	5615	3333	3569	2543	3453	327	205	1705	965	2057	377	1287
TSKU	-1.60112	4.96905	9.01343	0.00456413	0.0869521	400	336	0	1562	3279	1797	2689	102	285	776	458	451	18	501
COX6A1	0.939276	6.84521	9.00438	0.00456808	0.0869521	248	2229	1840	2214	2708	2009	3448	2938	3529	3188	4706	4300	2124	1994
LOC110260259	8.99788	-0.0468378	8.87952	0.00457446	0.0869521	0	0	0	0	0	0	0	0	136	80	221	0	0	0
RALGDS	-1.0627	6.92857	9.00012	0.00457643	0.0869521	3969	8339	3364	2619	3601	7036	3529	828	2077	3227	3221	1960	1998	1114
DPPA3	1.28729	7.79771	8.99221	0.00458262	0.08697	3977	8788	3225	2833	5372	4066	3006	8749	4738	4743	24048	9367	5837	13511
LOC100524727	1.08621	7.7784	8.99375	0.00458789	0.0869702	3510	2265	1772	3004	2965	2857	4157	3162	2835	13088	10267	5828	4424	3373
DAP3	0.951951	6.52701	8.98651	0.00460596	0.0869751	774	2246	57	1373	2451	2182	2361	1699	2391	2521	3159	2980	1627	2785
GNAI3	0.740837	7.87177	8.97947	0.00461712	0.0869751	1833	5406	1906	4314	8498	4957	5380	4342	4589	6307	8929	6470	3030	9557
ABCF3	0.87228	6.0788	8.98153	0.00461904	0.0869751	345	1999	217	1579	2532	758	2172	1468	1486	1698	2497	1856	1197	2715
EPN1	-0.708116	6.97705	8.97882	0.00462036	0.0869751	1996	6189	2486	2730	5923	5293	5897	1832	2136	2788	3033	2787	874	2192
E2F2	8.85453	0.518901	8.71182	0.00462866	0.0869751	0	0	0	0	0	0	0	16	67	66	138	33	16	52
NIPBL	0.619604	8.62657	8.97188	0.00463254	0.0869751	1798	11991	3656	10674	14084	7378	10215	7505	9865	13187	14983	12033	5856	8109
NANOG	9.75847	1.2859	8.89387	0.00463255	0.0869751	0	0	0	0	0	0	0	2	173	1	474	51	55	0
MMP24	-3.73034	0.914716	8.74053	0.00464487	0.0869751	0	140	0	161	123	0	357	0	0	0	46	0	0	0
DCTN1	-0.711827	6.98914	8.96547	0.00464751	0.0869751	1741	5111	2406	4560	6922	3382	3316	1666	2031	2114	2559	2907	1265	1322
TMEM43	1.25316	5.15915	8.9691	0.00465049	0.0869751	0	500	0	139	1183	249	798	565	661	632	902	1073	479	621
GEN1	1.71697	3.93453	8.8472	0.00465348	0.0869751	0	0	0	155	1095	364	166	528	896	1156	913	672	344	28
NEPRO	1.53875	5.20682	8.96686	0.00465701	0.0869751	0	649	0	233	821	587	1079	797	938	739	1252	1380	738	1271
LAMP1	-0.839115	7.91326	8.95755	0.00466286	0.0869751	992	11130	2181	9566	10971	5767	9248	1898	3231	4194	3950	3129	1448	3154
SETD1B	-0.802558	6.85713	8.95555	0.00466868	0.0869751	3426	6193	1969	3317	3682	2914	5683	1635	1627	2314	2685	1399	1166	2742
CDC25A	1.15072	6.24971	8.95753	0.00466978	0.0869751	687	3223	1227	976	2875	1790	940	3070	3926	4182	5953	3809	881	786
MYH7B	-2.00056	3.96577	8.93431	0.00467224	0.0869751	0	775	334	0	5489	857	272	13	227	266	84	583	22	171
CLNS1A	0.879601	6.14712	8.93826	0.00470981	0.087576	464	1621	703	1576	1558	1901	1918	1654	2025	2159	2887	2251	1294	2343
CHD3	-0.832396	7.27246	8.9316	0.00471806	0.087585	1391	11360	2799	4612	8633	2309	6065	1483	2847	2526	3311	3203	1024	1936
CCR7	-9.78829	1.42247	8.74121	0.00472088	0.087585	0	0	0	848	12	0	0	0	0	0	0	0	0	0
SLC5A7	-2.25494	7.41552	8.92546	0.00473634	0.0877735	0	987	1980	2977	9354	2673	10839	80	2688	389	68	325	417	248
IRF7	-2.37737	3.07378	8.75279	0.0047553	0.0878247	0	269	658	697	679	450	277	28	0	300	89	62	18	13
UBA52	0.754559	7.99926	8.91306	0.00475653	0.0878247	1358	6961	3247	3746	5474	3241	7857	5199	7058	6786	8576	7199	3740	4639
PAK1IP1	1.21822	5.60186	8.91805	0.00475776	0.0878247	371	927	0	797	1360	526	1033	700	1041	933	2505	1876	803	1474
MARCH8	-1.5542	6.22382	8.91599	0.00476033	0.0878247	0	2303	1089	2642	5766	2731	1347	143	417	1453	400	554	302	812
IGHMBP2	-1.06296	5.06863	8.91657	0.00477161	0.0878823	640	1465	493	473	1813	1145	1403	397	456	328	779	514	208	286
TMEM55A	6.68729	-0.258324	9.33445	0.00477408	0.0878823	0	0	0	0	4	0	0	29	83	49	0	32	0	222
ETAA1	1.14564	5.6016	8.90606	0.0047834	0.0878931	0	1425	257	1017	1317	633	1491	1221	705	1194	2529	1084	1366	1789
LOC110261275	2.13564	3.01869	8.77424	0.00478529	0.0878931	0	309	0	0	0	141	154	203	339	360	267	355	194	365
LOC100620238	0.77607	7.82863	8.89502	0.00479544	0.0879819	2275	8918	1383	3671	7950	3944	7569	6476	7484	6105	8467	8611	3311	6577
DECR2	-1.71681	3.64514	8.85638	0.00480367	0.0880083	665	135	304	310	756	374	1060	139	136	203	142	118	62	170
LOC102166536	1.83981	4.19733	8.86469	0.00480751	0.0880083	0	387	0	61	164	198	292	74	403	629	693	326	167	848
HDAC1	0.94034	6.47809	8.88397	0.00482269	0.0881577	117	2452	954	1751	2063	1310	1534	1547	2729	2041	3948	3230	1044	1373
LOC100739755	2.1373	3.02307	8.83922	0.00482633	0.0881577	0	258	0	0	139	112	70	282	207	285	757	58	144	331
LOC102161584	2.47131	2.79408	8.68811	0.00483594	0.0882359	0	63	0	0	0	137	257	67	271	141	158	186	158	988
CEBPZ	0.745769	7.21992	8.8686	0.00485322	0.0884323	1206	4383	1715	3696	3345	2385	3425	3189	3238	4730	7443	4424	2240	3421
FAM96B	2.19302	3.54193	8.77913	0.00485739	0.0884323	0	30	0	370	33	0	169	292	191	250	479	283	379	320
DDX18	0.879981	7.76455	8.86139	0.00486827	0.0885037	1180	7231	1182	4229	5951	4348	6007	4147	5457	5492	10017	6910	3617	7115
LOC110260443	-2.29997	2.10103	8.53602	0.00487701	0.0885037	0	556	0	372	135	0	702	19	19	61	20	55	38	59
WDR43	0.850233	7.4501	8.85672	0.00487883	0.0885037	1723	4157	1766	3960	4108	2678	4453	3347	4558	3893	7650	5284	2860	6963
TINAGL1	-1.18287	6.40623	8.85724	0.00488271	0.0885037	0	2460	614	3056	3695	3336	5463	661	585	711	1152	739	584	1463
RBX1	1.16602	5.41115	8.8557	0.00489548	0.0886383	0	1569	256	691	681	945	940	1291	2422	1141	1357	744	491	1186
SPO11	8.56782	-0.830306	9.26748	0.00490721	0.0887103	0	0	0	0	0	0	0	28	0	106	0	111	0	67
UBE2V1	0.733152	7.66472	8.84017	0.004915	0.0887103	1860	4778	2605	2573	4452	4687	5990	3042	4216	9773	8086	5273	3684	4325
SLC25A42	-1.82339	3.55012	8.79424	0.00492284	0.0887103	154	361	499	852	858	444	635	71	16	157	277	310	93	3
LOC110258215	-1.00462	10.7022	8.83201	0.00493244	0.0887103	20151	97417	33992	64314	153155	28384	108326	12041	28253	34039	71252	21141	10615	29070
CRIP2	-2.06338	4.0435	8.66055	0.00493593	0.0887103	0	0	238	376	676	639	191	42	32	50	0	98	83	106
TAF1A	1.49063	4.58803	8.83727	0.00493814	0.0887103	0	408	3	277	878	519	360	378	640	926	980	390	457	1404
HCFC1	-0.867645	7.05718	8.8256	0.00494868	0.0887103	3594	6448	1484	5184	9394	4668	6099	1431	2681	2465	2802	2470	1765	2820
TEX12	9.12884	0.462801	8.58418	0.00495132	0.0887103	0	0	0	0	0	0	0	0	120	0	59	289	0	1
ADAP2	2.49128	2.23769	8.6286	0.00495562	0.0887103	0	0	0	105	336	0	0	271	22	30	1607	220	61	0
ABCC3	-3.82399	2.35636	8.5512	0.00495767	0.0887103	0	0	0	312	287	0	304	0	0	27	23	0	0	0
CACNA1B	-2.13515	3.53755	8.74662	0.00496324	0.0887103	0	178	610	1388	110	241	671	37	46	73	48	88	36	300
CNOT2	0.807243	6.33367	8.81912	0.00496584	0.0887103	820	1153	1184	1457	2214	1918	1925	1270	2655	3044	3357	2766	1375	1999
DHX36	0.775659	7.16305	8.81596	0.00496961	0.0887103	694	3827	732	3242	5146	4367	3918	3260	3011	3662	6784	3187	2397	6327
NQO1	-3.21514	4.51423	8.69905	0.00497451	0.0887103	44	218	666	0	896	2576	126	13	80	50	0	33	122	119
IRX1	-4.47446	2.85328	8.5339	0.00499348	0.0889527	0	0	0	499	289	0	234	0	0	0	0	0	0	36
UBA2	0.679442	7.23886	8.80138	0.00500212	0.0890108	1164	4571	1172	3066	5488	2930	3013	3680	3144	3412	6781	4744	2357	3199
LOC110260685	8.82255	0.381396	8.53242	0.00502473	0.0892719	0	0	0	0	0	0	0	55	15	58	44	17	0	181
NUDCD1	1.00554	5.85874	8.79363	0.00502758	0.0892719	677	1383	302	678	1358	404	1680	948	1117	1868	2638	1351	1536	1044
TMBIM4	0.919631	6.76186	8.78481	0.0050422	0.0894355	314	2491	1919	2127	3617	880	3968	1995	2389	2548	4055	2896	1299	7469
DGKZ	-0.885474	6.61865	8.77958	0.00505404	0.089498	1504	3107	1493	4938	4579	3384	5601	1484	1771	838	2185	1601	1090	1701
FEZ1	1.8733	3.83224	8.70931	0.00505944	0.089498	0	233	300	66	213	499	29	508	758	843	1478	213	355	214
ING2	2.08893	2.84469	8.60136	0.00506194	0.089498	0	124	0	80	78	0	47	99	177	80	219	92	121	323
CADM1	-2.42967	2.40727	8.42771	0.00507727	0.0896731	0	570	0	308	392	286	17	7	140	43	0	0	36	0
ZDHHC19	3.50251	0.991611	8.48892	0.00509323	0.0898591	0	0	0	68	0	0	0	45	139	161	0	152	0	141
EPHA2	-1.68753	5.26958	8.76571	0.0051049	0.0899234	0	1375	586	2972	1501	1076	1789	178	164	130	1283	286	23	402
ZDHHC8	8.5813	0.288237	8.41641	0.00511078	0.0899234	0	0	0	0	0	0	0	17	18	82	90	15	93	0
OGDH	-0.932228	7.56556	8.75187	0.00511447	0.0899234	3739	15568	5238	5580	12813	5765	7387	2714	5027	3599	5812	3278	2138	1871
NPHP4	-2.06449	3.48441	8.66483	0.00511861	0.0899234	322	538	0	877	794	107	1435	123	159	151	85	84	87	63
MOSPD1	-0.957969	7.53701	8.72963	0.00516617	0.0906626	2402	8090	2224	6205	6195	7108	15436	1931	1695	2026	4875	1954	2994	3147
JADE2	-3.68231	2.28406	8.4074	0.0051736	0.090697	0	38	0	565	601	96	0	34	0	0	28	18	0	0
PLXNA1	-0.861176	7.05695	8.71753	0.00519566	0.0908789	2169	7892	1063	2293	6069	2870	4540	1101	1306	2761	2457	1437	739	2098
TCEAL8	1.05268	7.66658	8.71521	0.00520091	0.0908789	1054	3304	3055	6256	4661	2356	2733	6995	3166	2592	9216	7497	3677	7560
ZHX2	-2.49899	3.51399	8.54598	0.00520121	0.0908789	0	435	597	209	110	527	614	0	72	71	111	0	35	94
LOC100515118	1.51691	5.22463	8.71553	0.00521186	0.0908789	348	574	59	490	1145	292	774	931	1136	130	3267	1508	1003	681
CERKL	3.51382	1.17907	8.36413	0.00521587	0.0908789	0	45	0	0	31	0	0	0	0	289	203	176	0	70
PSMA6	1.17046	6.02754	8.71086	0.00521693	0.0908789	0	1439	278	1238	2055	1308	1125	1321	1786	1430	3805	1522	881	2209
BCAM	-1.07452	7.60627	8.70067	0.00523391	0.0909843	2630	13154	2030	4527	16624	6323	6861	2421	3529	5206	2491	2252	939	1851
FAM186B	2.62178	1.46914	8.32475	0.00523712	0.0909843	0	0	1	0	158	0	0	132	100	72	289	72	52	84
FAU	0.91919	6.41132	8.69991	0.00523947	0.0909843	920	2102	497	1146	1195	1459	2272	1784	2260	2124	4100	2732	1402	1103
LOC102161640	-1.65446	3.23148	8.59555	0.00526054	0.0911412	257	315	261	472	668	617	348	131	121	60	325	142	41	0
NDUFB1	1.49538	4.10233	8.6839	0.00526593	0.0911412	85	461	147	117	575	0	376	387	642	679	713	363	266	825
DCTN6	1.35471	4.90628	8.69574	0.00526944	0.0911412	0	923	362	940	823	447	365	756	635	1530	1687	675	608	1963
LOC100524308	1.04641	6.50544	8.68781	0.00527054	0.0911412	951	3681	254	2203	2648	1011	2243	2546	4039	1941	4257	2853	1261	4029
LOC110256473	7.3118	0.1892	9.19707	0.00527637	0.0911468	0	0	0	0	0	4	0	0	0	500	52	0	99	0
DCHS1	-2.93134	3.01547	8.40245	0.00531074	0.0916449	380	125	0	0	672	169	492	41	0	106	33	0	19	0
ZNF658	1.59758	4.33406	8.66875	0.00532575	0.0918082	0	346	0	386	584	576	432	427	281	757	1260	972	370	1463
TXNIP	2.43265	2.70836	8.54145	0.00534495	0.0920432	0	0	285	56	98	32	0	181	131	289	748	883	118	0
SENP2	0.697345	7.06953	8.65207	0.00535102	0.0920521	1142	3885	1120	2217	2887	3223	3569	2460	3167	4047	5903	3067	2243	3256
LOC100517149	1.43483	3.99578	8.64806	0.00535975	0.0921064	0	347	0	210	637	414	257	295	645	916	429	651	227	712
NASP	1.02592	7.13343	8.64355	0.00537189	0.0922194	1494	5085	297	3377	3511	2886	2161	4143	4986	5622	8426	3806	2984	1352
CHD5	-3.47199	2.77911	8.34074	0.0053805	0.0922713	4	0	0	2473	494	0	0	21	80	19	48	54	1	1
ATP5S	2.00144	3.52306	8.46721	0.00539478	0.0924206	0	0	0	0	379	104	79	255	194	339	295	496	189	0
ZMYM5	0.863819	5.6597	8.63502	0.00540228	0.0924533	281	1443	309	710	1347	1080	1652	928	1340	1896	1878	1036	886	1663
TMSB10	0.999054	7.52747	8.62622	0.00541296	0.0924766	774	6160	1677	3311	5639	4128	3633	3306	6259	6403	8684	10904	3798	1218
PRPF40A	0.741947	8.18761	8.62522	0.00541482	0.0924766	2045	11959	3587	3841	7960	5156	7056	5300	6434	9122	12442	9360	5719	7266
KDM4A	-0.656761	7.46303	8.62276	0.00542143	0.092494	2379	11550	3022	8374	7310	5874	7036	2986	3474	2505	5162	3375	2224	3340
TMEM59	0.763315	7.53583	8.614	0.00544291	0.0927114	695	5749	1305	2586	6250	3009	4895	2944	3559	5219	4874	5740	2102	6573
DLD	0.672222	8.75969	8.61278	0.00544537	0.0927114	4872	16540	3823	9324	12760	7293	9191	9582	11942	12838	21340	10893	8437	8741
GTF3A	-1.10053	4.67224	8.61775	0.00546133	0.0928584	570	776	960	633	1089	1113	462	114	241	370	744	489	222	299
SIRT1	0.813737	7.90325	8.60278	0.00547073	0.0928584	2265	7936	3275	4360	8569	4990	5327	5672	7882	11079	11300	6815	4612	6142
LOC102167907	8.62865	-0.304431	8.53748	0.00547131	0.0928584	0	0	0	0	0	0	0	0	0	0	160	44	100	25
LOC102162186	9.05146	0.0702739	8.57196	0.00547645	0.0928584	0	0	0	0	0	0	0	39	0	0	174	0	113	110
ZBTB17	-0.908417	5.49663	8.60223	0.00548786	0.092916	1276	2107	1091	1953	2102	709	2803	650	1129	958	1090	602	357	764
SNX32	8.00835	-0.850862	8.49485	0.0054925	0.092916	0	0	0	0	0	0	0	2	42	5	94	73	0	0
ULK4	1.05627	6.26899	8.59442	0.00549669	0.092916	774	1544	359	1085	1107	1011	2459	1406	1472	3708	3215	2323	1261	1187
SPRED2	1.67035	5.16625	8.59835	0.005505	0.0929614	449	344	0	876	666	336	1555	684	511	6329	1136	291	1172	787
TRIM40	8.95558	-0.113518	8.53764	0.0055478	0.0935888	0	0	0	0	0	0	0	0	0	50	40	59	0	258
LOC110257857	9.35859	1.02789	8.30147	0.00555645	0.0936392	0	0	0	0	0	0	0	24	49	169	0	57	222	0
LOC100157664	8.81653	0.449767	8.31672	0.00557207	0.0938068	0	0	0	0	0	0	0	0	0	0	20	176	62	110
PPP1R14D	-4.85846	0.310076	8.24758	0.00558407	0.0939135	0	201	0	151	88	0	23	12	0	0	0	0	0	0
RPS6KB2	-1.2471	4.81488	8.56366	0.00559636	0.0940245	0	887	1653	1327	1282	810	2284	242	326	694	682	457	248	326
STK17B	-2.68256	4.25968	8.43805	0.0056031	0.0940423	0	0	317	0	891	1957	108	26	160	0	116	0	127	0
BTN1A1	2.88217	0.797641	8.36256	0.00561807	0.0941979	0	0	0	88	0	0	45	109	192	69	350	71	43	0
SNU13	0.852245	7.07344	8.53815	0.00563412	0.0943715	101	2197	1325	1759	4242	3553	3763	3052	3457	3300	5059	3334	1839	3410
LOC110255767	3.21547	0.733444	8.23592	0.00565266	0.0945363	0	0	0	0	65	0	9	85	0	150	20	55	0	245
NLRP5	3.29255	0.938262	8.18215	0.00565538	0.0945363	0	0	0	0	0	0	63	48	0	186	94	80	100	0
USP16	1.0656	6.51225	8.52574	0.00566861	0.0946124	0	2484	158	2231	3514	973	2353	1612	2935	2779	3300	2463	1916	2178
RAB40C	-0.877792	5.06425	8.53303	0.00567137	0.0946124	456	981	714	924	1729	1133	1617	303	343	461	808	621	261	647
RPL26	0.821772	8.37805	8.51649	0.00568814	0.0947233	3588	8237	2379	3767	8412	5112	7232	5009	11174	7921	10546	10864	4851	7015
TPR	0.743882	8.66886	8.51594	0.00568946	0.0947233	4285	16118	2928	8557	12296	8030	8678	7974	10708	12905	19641	13251	7284	11392
LOC100524554	1.0429	5.71003	8.5094	0.0057193	0.0950142	396	1066	0	1210	1611	702	1330	1028	1066	1939	2132	1332	890	1713
POP5	2.22871	2.8625	8.35673	0.00572118	0.0950142	66	0	0	0	43	151	173	182	126	94	298	93	260	568
DPPA5	1.92177	4.48261	8.49235	0.00572983	0.0950142	248	152	0	126	613	181	23	292	1496	1181	394	310	216	337
LOC100737265	8.51132	0.15774	8.23774	0.00573372	0.0950142	0	0	0	0	0	0	0	2	116	1	172	1	1	16
CHORDC1	1.06994	6.52278	8.49717	0.00574217	0.0950142	705	2439	88	2052	2549	1629	2134	1525	1616	1766	2853	2114	1737	6519
CETN3	1.52982	4.01296	8.47938	0.00574497	0.0950142	0	478	0	523	363	150	73	883	606	359	777	602	132	227
SLC2A11	-3.33676	1.34921	8.20979	0.00574713	0.0950142	0	0	661	0	0	25	342	12	0	25	0	43	13	0
ZNF24	0.900536	7.06561	8.4835	0.00577565	0.0953905	461	1755	1025	1983	3752	2567	3854	1781	2684	1760	3908	3025	1762	7040
LOC100156741	7.89213	-0.769953	8.3344	0.00579183	0.0954879	0	0	0	0	0	0	0	15	2	8	69	48	11	44
ST13	0.839499	8.73384	8.47547	0.00579493	0.0954879	801	11357	5180	8937	11008	4474	10139	6240	13652	9014	11339	11368	4551	15455
BRF1	-1.13862	5.14995	8.48063	0.00580537	0.0954879	285	1710	741	2348	1856	1302	1291	304	652	644	1131	237	234	434
IPO7	0.792793	8.66617	8.47074	0.00580743	0.0954879	1213	13797	3574	7178	12287	5793	9818	5152	13821	8709	15960	12475	6637	8264
STIM1	-1.45795	4.71761	8.47995	0.0058104	0.0954879	351	1712	538	561	1651	1357	1794	104	394	707	422	367	144	208
LOC110261478	1.93292	3.44966	8.37471	0.00583223	0.0956811	0	287	0	0	149	125	411	243	219	687	972	305	210	352
ARHGEF39	1.93299	3.20247	8.38145	0.00583372	0.0956811	0	217	0	152	412	12	78	310	225	405	704	571	369	17
RINL	-2.17888	1.92895	8.13375	0.00584807	0.0957012	120	56	0	546	347	28	387	18	18	37	73	43	39	39
C5H12orf40	1.13969	5.99614	8.45871	0.00584819	0.0957012	448	771	496	1006	873	935	1742	835	812	3040	2871	1412	867	2070
GRSF1	0.900405	7.34823	8.4542	0.00585229	0.0957012	326	4731	2179	3086	5103	1409	6624	5718	3584	2837	7674	6759	3021	3105
LOC106506288	8.01516	0.450319	8.21659	0.00588247	0.0960997	1	0	0	0	0	0	0	85	90	111	145	0	0	0
C1H18orf32	1.12711	6.06961	8.43141	0.00592064	0.0962133	758	1509	0	1226	1143	1114	1466	1301	951	1336	2819	1530	773	4125
LAMC1	-1.06157	8.83221	8.42693	0.00592429	0.0962133	1384	22140	3800	8092	35891	10289	12731	2896	5577	6101	5415	4261	3238	3831
LOC110259946	8.05831	-0.0680282	8.16591	0.00593991	0.0962133	0	0	0	0	0	0	0	31	2	8	50	38	22	68
BACH1	-0.85227	7.00616	8.41887	0.00594847	0.0962133	658	4955	1263	4713	5906	3292	4367	1254	1983	1239	1939	2001	1127	963
ATP5G3	0.896748	7.61668	8.41809	0.00594924	0.0962133	673	8593	1679	2521	5766	4319	8475	3847	7557	5389	11391	6430	4204	5885
SPNS1	-0.846068	6.87027	8.41652	0.00595525	0.0962133	2235	6209	3256	4925	6806	3897	5764	1317	3082	2638	3041	2487	1183	1942
TAC1	8.76894	0.482572	8.11384	0.00595569	0.0962133	0	0	0	0	0	0	0	44	49	0	56	151	0	61
WWC3	-0.755443	7.79691	8.41518	0.00595642	0.0962133	1692	20351	3138	9735	13549	8451	7676	2966	2642	3159	8976	4933	3076	3565
USP47	0.838515	6.88043	8.41545	0.00595747	0.0962133	1670	3747	386	2571	3138	1662	1865	2105	4294	3213	5046	3616	2496	1719
STBD1	2.329	2.42557	8.18691	0.00596238	0.0962133	0	110	0	0	75	0	79	61	44	198	328	135	100	212
RWDD1	1.07541	5.33486	8.41937	0.00596267	0.0962133	0	776	424	1084	1408	409	885	1115	1277	834	1811	1729	586	882
RPS18	0.863164	7.53875	8.41267	0.00596363	0.0962133	471	4036	533	2436	5769	4195	4743	3141	5874	4937	5771	4168	2711	3092
ZNF207	0.559387	8.84215	8.40946	0.00597146	0.0962133	5076	15045	3546	11071	14152	9018	11314	9447	12884	12181	13638	13256	6990	13382
HS1BP3	-1.34804	5.06034	8.41827	0.00597361	0.0962133	495	1836	471	1844	1934	610	2043	199	541	207	731	453	190	591
EPPK1	-1.26938	9.38437	8.40755	0.00597663	0.0962133	6841	45135	14594	21560	68451	24433	36225	10729	10748	4273	7451	17423	4960	9538
SOGA1	-0.987643	6.60547	8.4035	0.00599158	0.0963602	1606	2814	594	3358	6472	6461	4065	1222	350	3019	3279	1337	562	1091
LARP7	1.20932	4.69995	8.4078	0.0060011	0.0964196	296	543	143	498	330	420	834	599	1127	620	1288	1750	344	352
XPO1	0.698473	9.34703	8.3949	0.00601111	0.0964867	3386	19702	7876	11403	22683	15957	17173	11001	14063	16003	26105	22727	7328	29901
LOC100153697	8.3256	1.32508	8.17679	0.00603374	0.0966803	0	0	0	0	0	0	1	11	23	63	22	211	56	136
WDR82	0.729137	8.0851	8.38637	0.00603485	0.0966803	3322	5571	1330	6087	8613	5674	7020	5668	6836	8131	13208	8793	3433	6927
LOC102161895	8.56436	0.14719	8.06539	0.00605468	0.0969042	0	0	0	0	0	0	0	39	56	2	193	31	0	0
TMEM170B	-1.35517	5.85736	8.37865	0.00606994	0.0970545	400	2559	0	1927	1928	1183	3146	377	716	151	324	386	757	279
SNAPC4	-0.980867	4.97351	8.38022	0.00607968	0.0971164	453	2014	804	1181	1811	1027	1748	350	582	731	643	616	293	497
LOC100520183	8.53864	-0.216028	8.21022	0.00611806	0.0976353	0	0	0	0	0	0	0	0	109	11	78	101	0	12
HTRA4	8.93353	0.31376	8.13217	0.00613031	0.0977366	0	0	0	0	0	0	0	13	128	129	79	60	0	0
ME2	0.771622	7.05037	8.35007	0.00613717	0.0977517	1561	3446	585	3231	3299	3170	3161	2867	2198	6819	4647	3641	2408	3339
LOC110255892	8.82409	0.815458	8.06873	0.00616388	0.0979236	0	0	0	0	0	0	0	58	34	24	27	52	29	144
BCAS2	0.95557	5.369	8.34403	0.00616988	0.0979236	382	1348	127	479	1374	632	1075	624	1010	987	1372	1190	613	2292
CREG1	-1.0802	8.23296	8.33686	0.00617263	0.0979236	1102	11823	8231	3787	18868	8974	13642	2985	4065	3326	3206	3521	2407	4037
LOC100523792	6.81743	-0.39899	8.21552	0.0061745	0.0979236	0	2	0	0	0	0	0	0	26	0	79	0	81	89
DNAJC8	1.13328	6.12634	8.33771	0.00617755	0.0979236	0	1691	782	1013	1393	1893	1899	1574	1516	3105	2976	1928	1629	2056
CHRNB3	8.23492	0.0670704	8.06848	0.00619194	0.0980579	0	0	0	0	0	0	0	0	2	15	88	19	43	82
BZW1	0.61335	8.66036	8.32725	0.00619946	0.098083	2337	13985	4648	11924	10568	8262	10022	7594	10258	10926	17199	11876	6072	12348
PSEN2	2.05884	3.35556	8.19547	0.00622021	0.0982273	0	0	0	0	96	65	242	62	280	79	460	377	95	41
TOMM22	0.824767	7.69035	8.32002	0.00622045	0.0982273	709	4714	2392	3816	4896	4897	7023	3088	6741	5117	8525	5058	2005	10004
PNPLA2	-1.15535	5.26244	8.32586	0.00622695	0.0982362	1487	1833	91	1430	2190	1480	2251	507	329	1051	829	424	355	586
ANO7	-2.42444	0.955962	8.00948	0.00624916	0.0984927	0	0	214	47	215	318	89	11	43	0	28	36	0	22
MED1	0.682522	7.86866	8.30772	0.00625525	0.0984949	1109	7372	1898	4558	8663	4977	5924	3885	5944	7012	8947	6576	3387	6940
LOC100738859	-1.82262	4.53962	8.28528	0.00626197	0.098507	365	855	865	256	502	283	821	46	84	2	143	532	186	0
TNRC6C	-0.835723	6.00594	8.30146	0.00628174	0.098644	1281	3482	1165	1555	2070	1744	1631	810	1137	665	1312	987	605	695
SCN8A	-1.54076	3.48698	8.25403	0.0062826	0.098644	264	182	760	529	641	219	898	55	154	188	293	165	91	139
MAFA	-2.40541	0.987606	7.93234	0.00629777	0.0987712	0	296	0	195	217	219	8	27	0	31	42	22	19	0
NUP133	1.01927	6.68368	8.29223	0.00630264	0.0987712	127	2312	45	2905	2727	1711	3565	2321	2350	2193	4451	3029	1682	3631
NSMCE4A	1.201	4.93565	8.28409	0.00634768	0.099383	533	508	1	411	641	378	793	792	810	969	1570	1094	846	210
KCNE5	2.75917	1.26454	7.91786	0.00635977	0.0994781	0	0	0	0	0	0	141	40	350	180	84	101	7	21
CDC14B	0.842231	6.15366	8.27209	0.00636748	0.0995046	1190	2477	339	1273	2349	820	1781	1481	2389	1366	5074	1515	1248	2532
LETM1	-0.652924	6.9962	8.264	0.00638308	0.0996543	2279	6027	2739	3791	6703	3622	6591	1984	1899	2603	4899	2961	1407	1503
RRAGD	-3.64411	3.08379	8.04289	0.00638927	0.0996569	0	0	0	1075	213	100	241	0	0	57	0	49	0	1
TXNL4A	1.56366	3.98913	8.22666	0.00639813	0.0997011	0	135	0	213	541	0	99	313	280	344	582	323	195	236
NDUFB8	0.988535	6.01484	8.2507	0.00642876	0.100084	0	2157	344	1176	1527	1329	2543	1430	1592	2195	3380	1952	1098	1868
FDXACB1	2.03448	3.21705	8.12997	0.00645543	0.100405	0	111	0	0	275	3	101	128	205	105	253	317	163	377
COPS2	0.809275	7.695	8.22914	0.00648421	0.100705	1904	5865	2205	3071	5680	3104	4108	3163	5170	6282	7711	5059	3564	6673
RAD54B	1.14789	6.07465	8.231	0.00648691	0.100705	538	1012	925	355	1488	1559	643	689	1281	3162	3208	1867	1190	1756
GDF15	-2.25606	2.23214	7.97213	0.00649329	0.10071	0	0	0	885	367	320	76	26	48	0	58	37	0	115
CSTF3	0.925339	6.52924	8.22264	0.00650723	0.100832	1362	1459	768	958	4888	2085	1540	2647	4104	4045	4094	2992	1063	2153
PNPLA4	8.84025	0.614257	7.94025	0.00652215	0.100968	0	0	0	0	0	0	0	57	0	0	65	135	20	100
H6PD	-1.14925	5.73841	8.21583	0.0065396	0.101144	302	2358	209	2381	3515	1282	1977	215	413	876	854	789	339	616
LOC106506157	-3.05593	2.67981	8.02731	0.0065467	0.101159	0	195	0	400	634	116	11	23	30	0	20	0	23	30
DNAJC1	1.68438	4.33534	8.20066	0.00655577	0.101205	0	616	36	0	347	125	450	310	337	696	622	701	534	548
CATSPERE	7.57502	1.08536	7.94824	0.00663406	0.102311	0	0	0	2	0	0	0	40	136	86	137	0	72	0
ACP1	1.22439	5.32723	8.18314	0.00663981	0.102311	394	727	0	451	866	439	1101	698	763	1094	1714	1399	841	898
LOC102159394	6.79947	-0.143231	7.94349	0.00666955	0.102674	0	0	0	0	0	2	0	48	106	58	0	0	57	0
LOC100627195	0.83508	6.29372	8.1653	0.00668195	0.102769	165	2340	322	2504	2233	1618	2159	1744	2047	2863	3629	2306	1321	1602
PLEKHG3	-0.7998	7.75157	8.16114	0.00668933	0.102787	2861	11870	2745	6883	14494	6796	8908	2761	5042	4268	4493	2001	1902	3662
PHKA1	1.37968	6.58478	8.16042	0.00669809	0.102826	0	547	971	646	1916	1054	4220	2710	1650	1111	5397	951	1822	4530
SNX5	0.873025	8.79546	8.14656	0.00673364	0.103223	2366	13170	4146	7089	13666	8212	7811	8783	14939	12962	16681	11665	5570	11770
XG	-1.50045	4.03699	8.12796	0.00673639	0.103223	714	218	1143	710	112	763	542	132	91	436	334	229	162	166
ARHGEF7	-0.838577	6.22345	8.14345	0.00675049	0.103294	2104	2242	1627	1779	3124	2135	3208	777	891	1347	1844	1476	748	1202
CNTN4	-2.47952	1.92205	7.81046	0.0067535	0.103294	307	555	0	0	455	173	257	0	37	0	142	0	79	0
LOC110259223	-2.40935	3.44459	8.03204	0.00682296	0.104164	0	0	144	703	481	892	1457	26	153	134	0	51	0	179
LOC110257650	-1.65549	3.82167	8.0934	0.00682299	0.104164	0	624	1073	1199	996	50	579	73	267	203	352	162	113	86
G6PD	-0.989824	7.51968	8.10979	0.00684935	0.104337	3689	9254	6284	3328	12208	8831	13391	5404	3110	2202	3458	3469	2830	1821
POLE3	1.3381	5.40807	8.11545	0.00685106	0.104337	0	1148	0	560	2127	1454	699	895	1471	2186	3248	1698	744	1393
ARCN1	0.797039	7.91221	8.10649	0.00685902	0.104337	717	7037	1566	4112	5524	4911	9332	4426	6852	6217	9654	5169	4505	6022
TRIML2	0.998197	6.61669	8.10721	0.00686424	0.104337	0	5544	741	1846	2725	1002	3193	2667	3231	1924	5565	5073	1531	2059
UBA6	0.872701	6.71322	8.10524	0.00686583	0.104337	354	3128	163	1690	3190	1927	3745	2511	1868	2870	2412	2776	2017	3565
LOC100737912	0.922295	5.89614	8.10168	0.00688582	0.104544	744	1105	714	1275	1785	1238	1261	1353	1509	2544	3030	1584	1121	2186
ATP5J	0.995451	7.04573	8.09406	0.00690169	0.104554	811	4922	366	1725	4987	1287	3830	2664	3955	2541	5893	4585	3281	2849
RPLP1	0.735041	7.96332	8.09249	0.00690324	0.104554	1546	6334	1921	2873	5975	3990	8792	4186	7525	6798	8308	6421	2991	5053
LOC100737660	-2.56548	2.30955	7.8112	0.0069054	0.104554	0	0	0	919	477	164	0	30	0	59	0	77	0	48
SLC25A22	-1.00985	5.57974	8.09494	0.00691568	0.104564	558	2934	851	379	2962	2112	3203	812	973	475	1008	787	616	216
LOC110257065	3.09671	0.654403	7.87498	0.00692548	0.104564	0	0	0	0	0	0	92	43	121	130	58	116	164	0
CFAP54	1.3474	5.1739	8.08689	0.00693907	0.104564	0	403	0	460	451	523	1181	409	607	800	1287	695	551	1472
LOC102168089	-1.82981	4.62479	8.08689	0.00693998	0.104564	332	2766	1217	1733	654	1470	234	86	259	384	208	501	231	360
ZMYM1	0.777682	6.91557	8.08104	0.00694197	0.104564	416	3626	1280	3546	3328	2625	3393	2432	3560	3890	5106	4535	2089	3119
RB1	-0.896538	6.11193	8.08248	0.006944	0.104564	833	1798	1546	2624	3292	3194	1487	708	1013	1528	686	1024	808	824
INTS7	1.21107	5.31965	8.06744	0.00697899	0.104951	0	1240	0	663	1001	854	1193	1220	2042	1007	1479	1573	583	547
WDFY2	-0.945501	6.30469	8.06889	0.00698454	0.104951	1947	4641	1079	1865	3888	3743	2604	824	2041	1309	1823	753	1126	692
FARP2	-2.17468	3.18656	7.95088	0.00699179	0.104951	0	222	0	916	310	389	629	18	29	64	74	68	57	122
TMEM61	2.80655	1.5159	7.85084	0.00699632	0.104951	0	0	0	0	143	0	16	0	43	333	324	37	179	0
LOC102160880	8.64498	0.0108815	7.8894	0.00701115	0.104951	0	0	0	0	0	0	0	0	60	143	0	0	55	68
PUM3	0.8844	6.15178	8.05889	0.00701795	0.104951	571	1011	274	1673	1648	998	2017	1495	1241	946	3842	2872	1008	1227
TIMM9	1.03022	5.69131	8.06078	0.00701814	0.104951	0	1647	565	825	1557	637	1144	949	1277	1308	2594	1548	918	1491
LPAR6	8.02597	-1.33091	8.34127	0.00702272	0.104951	0	0	0	0	0	0	0	55	0	31	90	41	0	0
STK16	1.57616	3.76407	8.03798	0.00702672	0.104951	0	205	0	193	274	98	602	263	280	818	788	387	197	493
NR5A2	2.78568	2.51837	7.87576	0.00703744	0.104997	0	0	0	6	234	0	0	133	284	278	300	177	157	0
LOC110262055	8.83302	-0.235409	8.03359	0.00704249	0.104997	0	0	0	0	0	0	0	0	49	15	70	0	0	241
LOC102163359	8.38704	-1.0527	8.23754	0.00706367	0.105026	0	0	0	0	0	0	0	0	0	56	171	58	0	0
PNO1	1.1549	5.30906	8.04683	0.00706826	0.105026	0	716	296	631	928	526	1124	675	664	420	1718	1115	525	2127
COX7A2	0.804727	7.08176	8.04032	0.00707247	0.105026	1827	3231	1465	2301	2776	2345	3254	2275	5940	3668	6028	2917	1775	4193
NEK8	-1.98672	3.80721	7.97538	0.00707797	0.105026	570	378	0	737	781	0	1654	116	111	177	349	39	67	10
ZCCHC17	1.2001	5.54113	8.04187	0.00708155	0.105026	286	981	331	442	766	1202	1155	903	1534	1296	2176	1853	718	1391
BOK	-1.93672	3.00011	7.92003	0.00708252	0.105026	0	106	0	619	864	354	670	128	160	45	22	63	40	54
LOC102165845	8.07392	0.293682	7.79626	0.00710134	0.105211	0	0	0	0	0	0	0	19	24	9	22	42	70	33
R3HDM4	-1.09235	5.05738	8.03641	0.00711404	0.105257	879	1059	1086	1415	1631	329	1455	244	357	940	691	219	349	497
TACSTD2	-1.20116	8.66342	8.02604	0.00711719	0.105257	2172	17437	4148	10407	24720	9187	25441	2731	5692	2695	3943	6045	4161	2852
C5H12orf66	1.50149	3.89033	8.01236	0.00712538	0.105284	0	143	276	412	99	171	118	535	525	268	563	414	263	350
SCYL2	0.654097	8.03107	8.0157	0.00715133	0.10555	2774	7914	2486	4099	10949	4980	7090	5533	10241	7755	8837	5395	4273	8013
PPAG3	-5.05412	1.98163	7.90596	0.00715614	0.10555	0	0	0	146	501	42	424	0	0	0	0	25	0	0
CAVIN2	-4.81862	3.78273	7.78063	0.00717043	0.105666	0	0	0	182	1806	0	0	0	0	14	0	0	36	0
GCNT1	-0.738955	7.65893	8.00592	0.00718438	0.105778	2727	13423	4785	4162	13009	9539	12316	2413	5482	5740	5558	4761	2196	2813
CENPK	1.66827	4.75124	8.00475	0.00721327	0.106109	0	916	0	456	798	609	85	958	699	1081	1584	1714	660	325
BDP1	0.64154	8.30147	7.9947	0.00722071	0.106124	2602	9078	4036	6238	8693	8072	10049	6502	7260	8534	13051	11711	5884	9267
LOC110260238	8.27425	-0.538319	7.82186	0.0072278	0.106134	0	0	0	0	0	0	0	40	69	82	66	0	0	0
LMBRD1	0.915397	6.98853	7.98663	0.00725101	0.10638	398	4210	1071	1227	4189	1958	2616	2929	4650	5485	3575	1777	1267	2625
SZT2	-1.06382	6.21033	7.97959	0.00727861	0.106597	874	4979	2184	2630	3791	2573	3944	708	1396	1215	2002	1293	712	970
KTN1	0.643479	8.30497	7.97735	0.00727867	0.106597	1903	9463	3871	6146	9061	5810	9115	4835	6166	9940	14001	12972	5405	4940
HELZ	0.709091	7.10801	7.97078	0.00730235	0.106792	1028	4569	1977	3286	3157	1555	3730	2389	3102	3139	5770	4192	1879	5699
CUNH14orf2	0.929248	6.00254	7.97235	0.00730486	0.106792	398	1227	318	1268	1372	1571	2996	1391	2684	2001	2771	874	906	2984
DNAJC13	0.606165	8.34757	7.95166	0.00736541	0.107393	1705	12770	3117	8242	12660	5710	8284	6172	11709	11026	10963	11019	4886	5674
PEAR1	2.03583	4.15786	7.87018	0.00736559	0.107393	0	46	86	0	229	66	153	100	115	324	763	209	168	317
CTBP1	-0.946629	5.21864	7.95697	0.00737528	0.107393	804	1531	328	1079	2358	797	2476	621	622	461	795	598	311	431
TFE3	-1.01233	5.82335	7.95156	0.00737919	0.107393	224	5055	656	1706	1861	1142	5358	670	752	706	1028	814	745	848
SHISA2	-2.35977	3.77214	7.73521	0.00738067	0.107393	0	641	0	72	853	239	165	11	0	121	87	0	0	70
LOC106509468	8.69748	0.934539	7.68664	0.0073849	0.107393	0	0	0	0	0	0	0	0	23	50	0	174	27	67
WDR6	-1.25599	4.43698	7.95243	0.00739398	0.107401	0	1770	699	520	1715	566	1116	206	377	161	499	524	192	114
NISCH	-0.807009	6.4833	7.94334	0.00739846	0.107401	1416	5012	1649	2296	6815	3664	2975	1105	1562	1863	2947	1537	904	1273
ACTR10	0.915506	6.48597	7.94123	0.00740579	0.107413	424	1712	317	1490	3353	2626	1892	1994	2091	2282	2825	2258	1358	3985
FAM196A	7.95273	-0.623626	7.80498	0.00741727	0.107465	0	0	0	0	0	0	0	0	65	40	17	25	2	55
TPM3	0.68503	9.10108	7.93494	0.00742234	0.107465	5913	20848	7700	12068	21471	11443	15376	15648	20383	18420	21242	32728	8452	8977
RIF1	0.581229	8.74029	7.92994	0.00743952	0.107526	5343	13049	4584	9699	15742	8552	10308	6928	12818	11415	17047	15752	6357	14460
DENND2A	6.14381	1.88224	7.79302	0.00743956	0.107526	0	0	0	0	13	0	0	15	30	100	164	170	48	285
RFX1	-0.781111	5.83468	7.93091	0.0074508	0.107594	838	3283	1327	983	3724	1920	2495	738	1108	788	1429	1118	756	839
DDX46	0.713401	7.13701	7.92274	0.00746597	0.10772	1076	3713	525	2658	3829	3098	4285	3264	3890	3856	5441	3678	2481	1847
MLLT11	2.56675	3.30901	7.80849	0.00747883	0.107811	0	0	0	211	0	0	215	133	13	1484	333	86	76	6
ZCCHC8	0.902394	5.99382	7.91278	0.00750806	0.108138	40	2385	135	1083	2147	1317	2155	771	2175	2512	3042	1954	1205	1176
TUBA1B	0.955723	7.96761	7.90326	0.00753227	0.108393	2110	2860	1250	2683	14464	5270	8709	5852	13000	8451	11189	9217	4165	3905
LOC102160959	-9.92953	1.98446	7.97681	0.00755975	0.108639	0	0	406	160	261	0	96	0	0	0	0	0	0	0
PPIC	-1.35992	4.39423	7.89728	0.00756253	0.108639	257	378	459	677	1327	701	1152	126	288	410	204	182	81	288
MOBKL3	0.952927	6.08076	7.8786	0.00762723	0.109145	261	2144	698	757	1908	1369	1151	1846	1466	2008	3341	2024	1050	1134
LOC100511274	-7.25888	-0.198385	8.21965	0.0076308	0.109145	0	0	0	0	675	0	93	0	0	0	0	0	0	3
GALNT13	8.75036	0.517473	7.60164	0.00763628	0.109145	0	0	0	0	0	0	0	14	0	224	47	24	47	0
DIDO1	-0.869379	6.40493	7.87385	0.00764041	0.109145	2618	3540	1002	2679	5718	2686	3099	1552	1330	1173	1620	2212	948	960
CLPTM1	-0.651744	7.22693	7.87081	0.00764735	0.109145	3117	5213	4001	2891	8863	3869	6782	2556	3766	2522	4050	2489	1509	2181
LOC100522230	8.60261	-0.0349151	7.65553	0.00764743	0.109145	0	0	0	0	0	0	0	0	44	0	85	134	48	12
ANKRD9	-1.32281	3.7338	7.8528	0.0076482	0.109145	97	437	340	639	462	505	1463	149	217	109	473	160	67	131
SLC22A23	-1.32381	6.1202	7.87416	0.00765054	0.109145	95	3045	862	1200	3096	2401	4524	235	609	945	955	389	553	792
LOC106504205	9.68243	1.83999	7.79307	0.00766342	0.109145	0	0	0	0	0	0	0	0	55	24	0	608	1	0
NR3C2	1.83842	4.4718	7.86493	0.00766372	0.109145	2	0	0	269	398	389	770	241	192	2597	963	297	704	166
LOC100155138	1.94282	3.09258	7.75041	0.00769253	0.109461	0	1	287	149	0	188	174	275	304	542	808	467	259	116
SNAP91	-0.90136	5.86123	7.8566	0.00771008	0.109617	987	3143	1055	1543	2927	4297	2274	471	900	2234	1422	1024	376	1032
DNAJC21	1.5275	4.56418	7.84203	0.0077644	0.110294	0	207	0	354	529	450	598	237	273	656	1346	703	594	1019
AHCTF1	0.588809	8.50153	7.82999	0.00779149	0.110584	3722	8838	3634	8970	10997	7951	12079	6800	6861	11375	15471	13504	5304	11213
TYMS	0.91013	7.99549	7.81258	0.00785519	0.111265	942	6843	2255	5376	8094	7335	5277	11291	5701	8875	7356	9738	2827	5706
SNRNP70	-0.837319	6.9193	7.81242	0.00785764	0.111265	3330	6218	2241	3829	4747	3871	5602	1761	2180	2130	3382	2744	1047	1623
LOC780435	3.69208	0.832669	7.54203	0.00786417	0.111265	0	0	3	0	42	0	1	42	52	191	78	138	0	0
LOC102164626	7.95642	-1.13268	7.9703	0.00786633	0.111265	0	0	0	0	0	0	0	32	29	91	0	38	0	14
SLC16A1	1.00024	8.65515	7.80332	0.00788837	0.111417	7361	9553	4206	7208	9012	7413	11919	8363	6910	12694	27210	15013	5398	29530
BTRC	0.721959	8.65568	7.80166	0.00789457	0.111417	4377	15980	5050	8105	14603	9008	9440	12556	11312	18899	19967	12610	7929	6865
RPL6	0.76306	9.87061	7.80004	0.00790017	0.111417	1477	26846	5663	15214	29055	18407	29330	14533	28395	20179	32870	22496	10830	27077
KCTD19	3.1848	1.76762	7.56851	0.00790428	0.111417	0	0	0	0	117	0	0	110	1	235	284	115	19	121
LRRC8A	-0.852191	6.60512	7.79845	0.00791072	0.111417	1091	7124	2381	3568	6666	2356	2370	913	998	1781	3622	1459	890	2037
LOC100513261	-1.25666	5.1023	7.80248	0.00792034	0.111457	1498	1003	625	1568	941	837	680	427	595	321	982	242	300	109
PPP1R9B	-1.60392	6.22358	7.79647	0.00793424	0.111513	157	2089	0	2300	5094	5356	1751	415	600	1273	956	530	214	257
LOC102165987	8.49805	-0.151264	7.73162	0.00794381	0.111513	0	0	0	0	0	0	0	56	47	126	0	68	0	0
LOC100516649	1.85355	3.564	7.74685	0.00794449	0.111513	0	166	0	184	377	178	0	14	116	253	565	237	337	1036
DDX10	1.64894	5.04173	7.78948	0.00796241	0.111669	0	336	543	0	916	412	971	1246	713	1195	2890	1007	586	646
GPRASP2	3.02052	1.91175	7.56525	0.00798493	0.11189	0	0	0	0	117	0	0	195	51	137	164	197	0	32
LOC102160169	-1.72369	2.9529	7.74588	0.00800462	0.112071	348	445	272	393	314	226	541	133	211	106	41	175	0	0
STK25	-0.873649	6.39029	7.77092	0.00801397	0.112107	2894	3214	1194	2396	2950	3887	4099	1130	1565	1668	1608	1506	1001	1507
SYNE2	-1.60099	7.21019	7.76306	0.00804337	0.112424	196	2847	1220	1562	8845	7982	3449	145	684	2851	1103	1713	256	160
AP2A2	-0.706406	7.34258	7.74927	0.00808979	0.112977	1972	6729	2274	7545	10449	3404	8318	2021	3346	3517	3711	4110	1288	1856
DTX4	9.6777	1.51046	7.69629	0.00810595	0.113107	0	0	0	0	0	0	0	95	384	0	54	141	0	0
LCAT	-2.10958	2.33797	7.49058	0.00812671	0.113183	0	146	301	408	770	277	151	29	141	49	92	64	18	0
FUT2A	-2.58285	2.53517	7.46821	0.0081409	0.113183	439	0	0	764	12	0	161	21	48	3	86	41	0	17
FOXO1	-1.28395	5.49239	7.74191	0.00814336	0.113183	1030	901	82	653	3064	2813	1244	376	304	306	324	1016	232	715
HM13	-0.922543	5.63333	7.73884	0.00814467	0.113183	583	2121	1346	1667	1314	784	2997	742	878	526	863	596	527	508
SNX19	-0.650453	6.4891	7.73524	0.00814644	0.113183	1341	4081	1252	3531	4013	2651	3335	979	1396	1186	2876	1636	902	1762
FGD6	1.76612	3.65316	7.70339	0.00815429	0.113183	0	192	0	155	302	268	203	411	207	427	1464	321	306	49
TNFRSF13C	8.2513	-0.732233	7.65849	0.00816207	0.113183	0	0	0	0	0	0	0	0	0	52	0	169	0	31
MPRIP	-0.650494	7.59541	7.72841	0.00816822	0.113183	3458	6495	4007	5425	9121	5737	7024	2286	3230	3599	4502	3404	1627	4099
LOC110261066	8.75656	-0.526571	7.96806	0.00817811	0.113183	0	0	0	0	0	0	0	0	0	260	54	31	16	0
ISG12(A)	-3.02765	1.88703	7.45443	0.00818171	0.113183	0	155	0	216	509	54	72	0	0	65	27	0	0	4
GPATCH3	-0.979955	4.79265	7.73271	0.00818661	0.113183	457	952	323	1018	1631	895	1216	337	339	424	561	363	297	328
LOC100514282	1.97654	2.61586	7.54907	0.00820118	0.11329	0	388	0	0	64	0	66	86	340	274	364	93	140	309
SYN3	-2.48324	2.80457	7.44906	0.00821375	0.113369	0	0	0	604	476	475	203	0	0	84	0	46	0	123
GTF3C1	-0.802633	6.41994	7.71548	0.00822202	0.113388	474	5486	2949	2357	4185	3146	4100	1140	1188	1271	2390	1732	1075	1652
POLD3	1.27376	5.04372	7.71785	0.0082328	0.113443	0	832	43	557	830	168	1417	483	941	1435	2209	1138	437	576
C2H11orf80	3.50612	1.51298	7.50226	0.00829451	0.114117	0	0	0	0	0	0	58	38	25	42	164	85	76	117
LOC100626407	8.07837	-0.46699	7.50894	0.00829552	0.114117	0	0	0	0	0	0	0	0	0	78	32	115	0	0
SEPT6	8.66348	-0.039618	7.50743	0.00830352	0.114132	0	0	0	0	0	0	0	15	0	0	338	0	0	0
NECTIN4	-2.17688	3.4483	7.5937	0.00831186	0.114152	387	336	0	0	1438	566	187	0	99	183	103	146	0	0
EIF4A1	0.610404	8.82068	7.68777	0.00832314	0.114212	2620	14410	5799	9087	17416	8381	15996	9746	10734	12543	21315	13145	6863	14075
SLC5A2	4.71908	0.551296	7.45582	0.00834372	0.114377	0	0	0	0	0	0	17	0	41	87	108	160	0	0
LOC110255494	8.58314	-0.369872	7.77023	0.00834899	0.114377	0	0	0	0	0	0	0	0	0	48	120	27	121	0
LOC110261477	2.82588	2.47085	7.50797	0.00836848	0.114455	0	0	0	0	0	163	0	84	270	20	333	156	118	0
PMPCA	-0.669247	7.32734	7.67626	0.00836915	0.114455	1984	7989	1745	6549	7544	6609	6495	2289	2438	2633	3749	3054	1216	4022
IDH3A	0.769358	8.1686	7.6744	0.00837543	0.114455	3439	7839	3005	5740	8428	4537	9162	9295	7140	7608	15482	4631	4693	10419
RBM27	0.632057	7.63498	7.67021	0.00839215	0.114508	2026	4535	2405	3830	8158	3684	5397	3916	4410	5805	9364	5636	2709	7000
COL22A1	-3.53186	1.11076	7.4337	0.00839316	0.114508	0	0	0	434	140	175	85	4	0	0	0	55	0	0
MBOAT7	-1.23745	5.57469	7.67279	0.0084073	0.114532	0	1566	272	1879	1386	1115	3099	296	239	466	657	489	335	441
ANP32E	0.853049	7.3449	7.66709	0.00840878	0.114532	2308	3836	3932	2090	6212	3645	3946	5894	7924	4719	10687	9535	1878	3206
NOL8	1.03535	6.01847	7.65522	0.00846348	0.115151	460	1240	1033	1296	1711	1034	1648	1351	1642	2049	4589	2255	1363	1786
FERMT3	1.92778	3.17937	7.56647	0.00846812	0.115151	0	309	69	0	28	344	182	659	71	350	1278	492	77	116
TOP3A	-0.875685	6.20918	7.64543	0.0084995	0.115184	901	4916	2246	1560	3757	1993	3032	863	1399	1725	1808	1091	692	756
LOC100737900	-1.76498	3.05296	7.52362	0.00849959	0.115184	400	416	261	225	623	486	297	72	108	0	113	103	42	252
LOC110255265	1.56693	4.01424	7.63854	0.00850189	0.115184	0	483	50	0	91	425	462	390	428	202	745	944	142	725
LOC100515348	8.34735	-0.435292	7.56774	0.00850305	0.115184	0	0	0	0	0	0	0	23	0	9	103	39	93	1
GABPA	0.630411	7.0233	7.64178	0.00850534	0.115184	998	3242	1735	2375	4366	2618	3286	2200	2621	3497	4933	3122	2230	4824
MKRN1	1.18805	5.04991	7.63249	0.00856666	0.11592	0	188	34	675	1525	710	864	830	1228	979	1825	959	369	843
IWS1	0.959798	6.28343	7.62064	0.00859516	0.11621	0	3055	725	1094	2018	1913	1181	1830	1795	2546	4617	1908	1382	1161
PPP2CA	0.672952	7.63649	7.61228	0.00862168	0.116474	2703	4570	1065	3921	5892	4051	5265	4283	5193	4992	8681	4671	3074	5775
GINS3	1.69668	3.2478	7.55855	0.00864169	0.116552	0	102	0	242	491	54	260	351	634	523	682	527	225	0
CREBBP	-0.566244	7.76054	7.60496	0.00865106	0.116552	2616	10240	2823	6503	11627	8063	7719	2416	4273	4273	4329	3686	2231	5075
PITPNM1	-0.967001	5.48022	7.60982	0.00865322	0.116552	775	1933	238	2289	1896	1764	3954	689	798	840	1028	836	452	511
IGSF21	8.35352	-0.696061	7.62837	0.00865565	0.116552	0	0	0	0	0	0	0	0	71	0	152	54	0	0
NELFCD	-0.727461	6.01568	7.60206	0.00867239	0.116682	1527	2495	1473	2320	3613	1531	2892	974	1115	1385	2079	1050	846	830
RAD51	1.3453	4.93114	7.60324	0.0086817	0.116713	449	1115	0	26	1219	807	146	894	1197	1723	1437	1710	562	317
SLC2A12	-2.11618	4.07561	7.55056	0.00870198	0.116811	0	1151	0	0	993	798	1007	32	110	85	158	0	18	264
TOMM70	0.826902	7.79911	7.5921	0.00870315	0.116811	372	8114	1450	3589	7415	5211	6852	3842	5599	7441	11672	5798	3528	6084
SRSF2	0.737627	7.76926	7.58778	0.00872075	0.116882	2071	4623	1591	6924	7255	3792	7871	5440	8355	6318	12314	5750	2832	5885
PLA2G4D	3.83734	0.906133	7.33781	0.00873371	0.116882	0	0	0	0	0	0	46	14	31	124	96	222	65	0
UBL5	0.949863	6.233	7.58554	0.00873668	0.116882	584	3004	0	1060	1813	1062	2482	1777	1825	2158	2570	2460	1232	2295
SDHB	0.836114	7.13867	7.58337	0.00874028	0.116882	318	5286	1286	1862	3328	3759	3628	2981	4228	4023	4465	5331	2121	3354
ADAMTSL2	-2.61776	1.29212	7.28135	0.00874375	0.116882	0	0	0	328	266	177	374	25	0	1	0	30	0	91
PCYT1B	8.22914	0.0657337	7.35051	0.00878787	0.117377	0	0	0	0	0	0	0	50	0	68	2	87	0	39
LOC110257422	8.43329	-0.393746	7.464	0.00879676	0.117401	0	0	0	0	0	0	0	0	144	69	37	37	0	0
RIMKLB	0.928569	8.52497	7.56212	0.00882555	0.117691	8071	13370	3760	9244	10960	4503	5780	9707	26871	11074	14688	14870	4641	15055
LOC110257660	3.5826	0.89904	7.34222	0.0088329	0.117694	0	0	0	60	0	0	0	115	37	0	40	141	87	163
GMPR	8.45844	0.381263	7.31209	0.0088588	0.117944	0	0	0	0	0	0	0	17	19	45	41	89	77	0
LOC110256571	-4.8491	0.36056	7.42002	0.00892194	0.118579	0	0	0	259	98	118	114	0	0	0	0	16	0	0
POU3F3	-2.82494	2.08697	7.29745	0.00893268	0.118579	0	174	0	513	97	133	226	43	63	0	23	1	0	0
DBNL	-0.717324	6.36588	7.53729	0.00893515	0.118579	1135	3363	1706	1467	4762	3727	3586	1460	1369	1640	2096	1635	744	920
LOC100157763	2.9763	2.01123	7.40539	0.00893901	0.118579	0	0	0	144	0	0	0	42	71	93	340	208	201	0
ZNF787	-1.1389	4.17476	7.53635	0.00894231	0.118579	217	1015	590	371	628	665	1306	149	391	109	308	173	289	327
UHRF2	1.15788	7.51468	7.53053	0.00895776	0.118688	3912	3152	2763	2264	3245	3218	4519	1650	2013	28098	6839	3512	5577	3526
MAPK8IP1	-1.16114	5.0892	7.53584	0.00896729	0.11872	0	1060	592	1222	1514	1076	1740	340	364	404	537	393	220	249
LOC110257687	3.63405	0.384464	7.44211	0.00898741	0.118891	0	0	0	60	0	0	0	21	43	0	0	272	0	279
DYNC2H1	1.01526	5.76426	7.52306	0.00899778	0.118933	471	1154	363	1279	1848	1356	1747	1375	2178	1211	4623	2371	1365	750
BECN1	0.954918	5.37094	7.52376	0.00900631	0.118934	0	1014	217	777	1300	987	1117	931	771	1162	1875	805	853	1475
PABPC4L	-3.67508	1.19895	7.39658	0.00901219	0.118934	129	203	0	0	117	141	164	0	0	11	0	37	0	0
FBXL5	0.969176	6.91077	7.51398	0.00902893	0.118967	0	3591	1463	2228	3497	3153	1773	1773	2559	5280	5027	3261	2807	3218
LOC100621706	1.90604	4.80117	7.51985	0.00902912	0.118967	321	0	362	412	134	308	866	324	262	4273	1314	160	1242	479
MBOAT2	-2.02137	3.28193	7.38788	0.00905274	0.119184	0	237	0	178	524	563	273	27	30	35	82	69	37	64
CDC34	-0.81308	6.36299	7.50778	0.00906148	0.119204	833	3209	347	2779	3884	3210	4415	732	1131	2055	1268	1138	638	1184
LOC106505563	3.16238	1.53943	7.25892	0.00907407	0.119239	0	0	0	0	0	0	108	152	6	214	308	130	0	6
PCLAF	1.71846	3.89064	7.55532	0.00907858	0.119239	45	365	293	0	550	263	74	618	756	1100	603	506	574	32
GPAT2	2.51712	1.24056	7.23685	0.00912639	0.119569	0	0	183	0	0	0	20	6	31	297	270	446	0	0
LOC106504145	2.47682	4.98869	7.45266	0.00913843	0.119569	900	0	0	203	196	164	840	319	54	5389	819	221	3150	1152
RABGGTB	1.01393	5.77041	7.48878	0.0091474	0.119569	0	1536	947	911	1912	440	1448	980	2788	1309	2553	2364	785	868
SRF	-0.890251	6.26856	7.48682	0.00914955	0.119569	578	2815	723	3037	4338	3188	3309	1233	1391	653	1787	844	548	1006
HIP1R	-1.02888	5.19111	7.49214	0.00915033	0.119569	416	1252	1114	1060	1919	1304	1986	400	592	462	554	760	420	437
UVSSA	-1.10632	5.24125	7.491	0.00915108	0.119569	0	1856	380	1851	1581	2290	1589	427	267	329	1033	422	335	632
LOC110256395	8.90031	0.507287	7.3501	0.00915639	0.119569	0	0	0	0	0	0	0	0	0	115	0	88	10	178
STRC	-3.67257	0.54241	7.51673	0.00916149	0.119569	0	0	217	0	536	0	158	0	0	23	0	34	0	0
DUSP22	-1.37836	4.32022	7.47823	0.00917736	0.119682	355	1013	471	925	890	72	608	111	274	256	330	294	154	0
SMG9	-0.814556	5.19002	7.4819	0.00919133	0.119682	429	1436	581	1086	1123	907	2357	239	719	568	671	626	263	581
CD177	7.95615	-0.548506	7.36076	0.00919831	0.119682	0	0	0	0	0	0	0	17	63	17	0	78	0	29
LOC106509920	-1.88433	2.21987	7.21675	0.00920002	0.119682	309	27	0	541	504	258	159	8	95	3	28	113	23	146
LOC100514924	1.39544	3.89958	7.44966	0.00920632	0.119682	0	143	0	72	361	225	268	445	390	88	373	358	217	267
SUV39H2	1.04532	5.66846	7.47114	0.00922508	0.11979	412	833	0	666	1731	1129	1959	1006	1374	3486	1722	1229	927	990
LIN9	1.27191	5.30062	7.4714	0.00923177	0.11979	0	755	0	630	1098	1119	464	738	920	837	1518	2309	537	801
LOC110261268	8.02841	-0.623005	7.31235	0.00923635	0.11979	0	0	0	0	0	0	0	0	0	60	119	36	5	0
LOC106508849	3.96687	1.19002	7.24535	0.0092567	0.11996	0	38	0	0	0	0	0	58	34	112	48	167	28	49
MRPS16	0.757722	6.85438	7.45501	0.0092818	0.120185	1359	2207	1789	1933	2083	2080	3630	2376	2293	2823	4602	2963	1948	5175
PAIP2	1.03257	6.48789	7.45346	0.00929104	0.120185	123	1840	2	2625	2642	1970	1675	1826	2138	1868	3243	3477	1441	2552
GFM2	0.763618	6.99938	7.45118	0.00929761	0.120185	1815	2960	957	2407	2988	1594	3651	2464	3168	3071	6132	4645	2329	2283
LGALS8	0.795926	5.4453	7.45404	0.0093031	0.120185	387	1512	300	684	891	431	1406	740	1151	1276	1256	1362	752	1133
GZMA	8.89683	0.708917	7.21767	0.00934556	0.1205	0	0	0	0	0	0	0	0	0	64	55	126	0	150
LOC100524517	8.94299	0.441014	7.25587	0.0093536	0.1205	0	0	0	0	0	0	0	0	105	0	322	0	0	0
TIMM8B	1.73231	3.5193	7.40357	0.00935784	0.1205	0	133	0	0	358	0	477	206	381	393	489	374	213	393
ANKMY2	1.11152	5.66407	7.43964	0.00936363	0.1205	0	1060	873	695	1676	873	1051	856	1549	1670	2352	2636	716	1308
TMEM213	6.03323	-0.497797	7.27474	0.00936388	0.1205	0	0	0	0	0	0	3	0	0	31	112	29	45	0
EEF1E1	1.29456	4.51967	7.43602	0.0093916	0.120671	0	573	0	179	874	440	563	423	532	404	840	393	367	1732
GTPBP4	0.98045	5.69604	7.43277	0.00939179	0.120671	0	1224	609	1066	834	736	1874	887	1337	1123	2109	2097	661	1737
ACTR3	0.60492	9.43847	7.41948	0.00943435	0.120865	8001	14540	6571	14533	20409	20726	20287	13371	21317	18269	29460	16544	11717	23648
ERCC6	-0.657612	6.98472	7.4196	0.00943628	0.120865	2979	4282	2629	4649	3680	3238	4412	1611	2192	2558	3085	3011	889	1910
RPS29	1.226	5.47848	7.42408	0.00943644	0.120865	691	540	0	899	827	286	1657	844	1201	1709	2644	2371	837	322
RYR2	-1.58063	4.91637	7.42609	0.00943937	0.120865	316	1879	1185	230	3485	1519	223	157	93	871	429	280	193	395
TMEM201	-0.956583	4.86827	7.42603	0.00944339	0.120865	498	1530	367	1601	1056	1411	1816	300	488	475	641	707	413	435
LOC106509841	8.47315	0.0508233	7.20222	0.00945369	0.120903	0	0	0	0	0	0	0	0	94	14	156	0	28	7
LOC110258728	8.55705	0.384576	7.19651	0.00946842	0.120998	0	0	0	0	0	0	0	30	54	37	198	1	0	0
RNASEH2B	1.62177	4.19369	7.40722	0.00948849	0.121032	1	166	0	641	749	75	86	383	412	772	1144	1219	357	3
SPATA13	-1.54306	4.07394	7.39171	0.00949264	0.121032	0	1524	0	259	1197	175	1052	12	90	113	326	222	114	166
GMNN	1.11219	5.61199	7.41051	0.00949372	0.121032	546	1532	0	1005	1453	1120	704	1357	1400	1853	2503	1623	1117	1160
LOC106509622	8.2032	-0.691951	7.51079	0.00950032	0.121032	0	0	0	0	0	0	0	67	21	0	1	18	23	108
APBB3	-1.19825	4.13289	7.39974	0.00953231	0.121332	456	959	351	391	575	1127	521	246	140	174	373	379	149	198
DCBLD1	0.756613	6.9932	7.39473	0.00954721	0.121332	1290	3702	1896	2366	3332	2091	4784	2954	3347	7545	5026	4710	2429	1608
LAMB2	-1.41916	5.0965	7.40093	0.00955065	0.121332	1191	2383	199	1994	1539	472	1052	112	464	627	507	692	314	132
IGF1R	-1.21789	6.99065	7.3935	0.00955315	0.121332	2567	10475	1550	2926	4226	7789	4257	1435	1396	1768	4342	1142	1752	363
LOC102157464	8.33289	-0.315164	7.28801	0.00956177	0.121348	0	0	0	0	0	0	0	20	0	82	0	81	79	0
ITGB4	-1.83845	4.15343	7.32568	0.0095849	0.121478	0	132	0	1216	1389	277	472	59	27	239	80	209	20	113
WEE2	2.34641	5.68223	7.39253	0.00958731	0.121478	753	0	0	1012	190	175	2499	513	287	11271	2412	170	4173	473
ADCY9	-0.857077	5.89855	7.37628	0.00964066	0.121478	1104	2050	1924	1741	3299	1200	2605	645	1276	993	1301	948	555	952
PDE2A	-1.29388	5.94183	7.37733	0.0096424	0.121478	0	5336	776	2449	2441	6919	2518	410	959	1779	513	1044	117	1610
LOC110262196	4.56113	-0.785373	7.3941	0.00964629	0.121478	0	0	0	0	12	0	0	28	38	2	118	69	0	0
DRAM2	0.696253	7.30022	7.37193	0.00965026	0.121478	807	6643	2621	3034	4508	2880	3714	3236	3369	5262	6753	4503	2578	5861
HERPUD1	-0.835774	8.08013	7.37138	0.00965035	0.121478	2283	15238	3346	6263	11487	6663	22747	3959	6148	3113	3633	3227	1596	5731
CHUK	0.958139	5.74846	7.37432	0.00965265	0.121478	480	1597	380	851	527	1378	1331	1267	1296	1434	2993	1250	1112	1336
ERCC8	1.03562	5.33109	7.37551	0.00965368	0.121478	80	1201	216	646	914	641	687	682	692	547	1635	1737	467	1331
EDAR	8.67761	-0.0962545	7.29064	0.00965508	0.121478	0	0	0	0	0	0	0	0	0	0	52	76	0	209
LOC110261523	5.33445	-0.526106	7.38275	0.00965949	0.121478	0	0	0	0	0	0	8	31	0	0	0	123	22	117
DNAJA2	0.610114	7.73296	7.36929	0.00966006	0.121478	2125	6340	1629	3290	6198	4327	6917	4355	4754	7652	7285	5088	3176	5314
PHACTR4	0.913478	6.39268	7.3687	0.00966979	0.121508	0	2013	742	1387	1999	1014	1896	1045	1757	2379	3048	1830	743	2534
AFF2	-1.1381	4.96902	7.37282	0.00968088	0.121551	732	497	402	542	2517	1375	1824	161	274	284	585	793	384	458
GABRA3	8.51609	0.869808	7.1475	0.00968791	0.121551	0	0	0	0	0	0	0	27	86	82	72	0	1	36
WDR36	0.723363	6.80336	7.35945	0.00970737	0.121606	622	3163	1754	1538	3545	2713	3135	2596	3161	2517	4719	4274	1642	3290
C7H6orf226	1.66815	2.66988	7.21496	0.00971234	0.121606	0	195	0	4	257	182	59	204	182	131	506	283	149	314
ADRB2	-9.12491	0.302177	7.18486	0.00971435	0.121606	0	0	0	0	499	0	98	0	0	0	0	0	0	0
THOC1	1.24502	6.01644	7.35524	0.00973527	0.121642	0	2307	0	1593	785	1481	1693	1844	2015	1320	2719	1677	1767	1960
LOC110255869	8.87664	-0.0929671	7.34942	0.0097384	0.121642	0	0	0	0	0	0	0	0	32	49	0	0	0	300
RAP2B	-1.32433	5.00452	7.3585	0.00973929	0.121642	0	479	398	623	1761	1681	1334	215	365	324	389	350	193	121
IL17RA	-1.21487	4.69219	7.35382	0.00976192	0.121833	674	1755	0	558	1329	1417	1811	437	771	353	333	207	237	174
GOSR1	0.711589	6.82183	7.3453	0.00977218	0.121869	772	2563	1870	2360	3138	2607	2539	1874	2687	3085	3685	3551	2523	3961
C2H11orf24	-1.14042	4.70441	7.34807	0.00978034	0.121879	582	1461	174	201	1278	516	1510	252	284	527	590	193	143	122
LGMN	-1.62238	7.74339	7.33547	0.0098156	0.122022	1502	8741	5694	1835	23802	2682	10529	1055	4910	1849	1198	666	1995	810
ATP5C1	0.688391	8.16063	7.3351	0.00981632	0.122022	2258	7510	1403	7047	9492	6560	10396	6295	7080	8103	11978	8384	4151	9900
SKIV2L	-0.890213	5.30867	7.34015	0.00982023	0.122022	192	2787	299	1740	2402	1463	2001	484	819	683	1142	506	348	465
LOC110257544	8.06225	-0.670101	7.26965	0.00982453	0.122022	0	0	0	0	0	0	0	0	13	131	0	17	0	59
LOC102162847	8.0973	-1.05411	7.49165	0.00982932	0.122022	0	0	0	0	0	0	0	40	0	104	18	64	0	0
FAM71F1	9.29644	0.770107	7.228	0.0098361	0.122022	0	0	0	0	0	0	0	0	137	83	45	261	0	0
LMNA	-0.883065	6.96855	7.32764	0.00985385	0.122141	1844	10558	1219	5798	6096	3263	3256	1206	2414	1973	1628	4362	1261	736
ANO4	1.47496	3.97049	7.32302	0.00986042	0.122141	0	185	0	320	721	213	440	321	189	1212	474	220	479	960
LOC110261263	2.78073	1.23803	7.07456	0.0098755	0.122216	0	0	0	0	0	0	166	64	0	425	123	57	238	0
THUMPD1	0.694771	6.92473	7.32157	0.00988126	0.122216	1344	3167	1706	1858	2624	2636	3094	2196	2701	2617	4417	5444	2273	3233
ZNF133	-1.61973	3.46221	7.28537	0.00989614	0.122309	0	1357	83	0	346	1073	656	66	116	184	154	210	57	96
LOC110257748	3.11664	1.11838	7.10126	0.00992199	0.122537	0	92	0	0	0	0	0	63	101	0	226	88	116	62
NDUFA3	1.32269	4.06427	7.26631	0.00999106	0.123298	0	274	0	326	652	311	635	643	564	447	1070	736	481	235
ZNF382	1.79346	3.21642	7.18799	0.0100151	0.123358	0	326	0	114	144	1	238	29	329	578	178	566	167	377
IRAK1	-1.28595	4.4632	7.29595	0.0100176	0.123358	0	690	312	452	1789	822	1996	148	135	183	305	419	164	473
LOC106507859	8.53461	0.216297	7.03886	0.0100219	0.123358	0	0	0	0	0	0	0	17	137	0	159	0	0	0
NUDT15	1.16725	4.8234	7.29731	0.0100273	0.123358	0	295	725	307	940	342	610	924	958	549	1199	879	669	710
LOC106507364	-8.47655	-0.584416	7.20751	0.010037	0.123358	0	252	0	0	0	0	118	0	0	0	0	0	0	0
SLIRP	1.41013	3.95281	7.28579	0.0100407	0.123358	0	279	254	0	539	255	326	480	481	637	1024	187	322	422
TRIM23	0.853182	5.59289	7.28664	0.010061	0.123434	382	1423	766	308	1040	711	1179	1087	988	838	1535	1817	839	1496
ANXA8	-2.54487	6.60679	7.28294	0.0100618	0.123434	0	2153	0	1366	5287	2858	1290	20	298	463	123	313	325	0
RAD23B	0.589184	8.38291	7.27983	0.0100749	0.123456	3960	11057	2290	6771	8635	7953	6742	6387	8716	7301	14367	9327	4537	9473
CTSD	-1.0054	11.5529	7.279	0.0100785	0.123456	25603	199218	77377	118789	189323	81827	225285	42718	79070	55396	49092	38016	31934	43003
NCKAP1	0.658599	8.16393	7.27735	0.0100868	0.123467	1948	8436	1916	6278	8523	5120	8971	5544	7012	6194	10900	8729	3686	8702
FBXO5	1.49814	5.41747	7.27921	0.0101055	0.123603	0	819	643	223	1984	1483	389	1354	1726	3214	4409	1976	725	45
PKD1	-1.1041	5.15367	7.27852	0.0101154	0.123634	435	1302	1385	2681	1068	489	1913	628	210	484	1021	528	268	624
PLEKHH3	-2.13308	3.25312	7.13855	0.0101279	0.123696	0	564	0	214	866	147	417	6	50	24	101	132	19	46
PADI2	-2.54048	2.89856	7.05337	0.010143	0.123701	0	78	293	855	97	118	0	15	47	39	0	91	0	26
POR	-0.895058	5.78042	7.26694	0.010153	0.123701	391	3011	843	1842	2733	2115	2332	563	942	872	1180	829	679	473
LOC110260003	8.39177	0.110695	7.0637	0.0101636	0.123701	0	0	0	0	0	0	0	73	44	110	0	48	0	0
LOC110258853	1.9983	2.38622	7.10642	0.0101644	0.123701	0	145	0	0	20	73	189	60	221	267	242	63	64	447
DDIT4L	3.11643	-0.347565	7.3344	0.0101676	0.123701	0	0	0	0	0	0	53	25	26	85	127	51	66	4
PAQR4	-1.74804	3.00009	7.15761	0.0101733	0.123701	0	205	0	897	272	114	338	54	78	119	142	29	20	0
RGS12	-1.82446	2.84396	7.10182	0.0102011	0.123948	665	50	0	350	557	191	259	77	68	206	41	104	14	25
NOLC1	0.784788	6.81935	7.25047	0.0102185	0.124068	461	2896	1571	1611	4083	2105	3068	2712	2352	2168	6046	4211	1134	3579
SNX6	0.587248	7.6096	7.2411	0.0102614	0.124498	1804	6773	2985	4449	6276	3578	3933	3397	6346	6685	9732	4377	2552	5430
TAGLN	-5.77173	5.69398	7.26142	0.010287	0.124655	0	21	0	75	3628	0	372	32	0	0	0	18	0	0
HINT1	0.780273	6.8675	7.23551	0.010291	0.124655	648	3601	785	1720	5223	2282	3366	2767	4139	3958	4919	3178	1883	2115
ZNF10	1.61321	3.386	7.20259	0.0103048	0.124655	0	311	32	205	167	40	279	138	234	395	551	518	201	486
LOC110257428	8.30834	-0.408525	7.09098	0.0103089	0.124655	0	0	0	0	0	0	0	0	24	88	0	34	0	114
RBM6	0.841733	6.65562	7.23077	0.0103149	0.124655	368	3747	175	1566	2805	2751	2432	2299	1795	2733	4132	3038	1807	2573
POLR2M	0.926519	5.79183	7.23206	0.0103195	0.124655	356	1914	0	915	1462	968	1328	1230	1052	1803	2635	1730	786	1036
ICAM1	-1.03365	5.41107	7.22983	0.010342	0.124836	416	1908	1405	2035	1617	980	1996	686	448	856	784	589	226	655
WDR13	-1.41505	4.64792	7.22805	0.0103635	0.124989	867	823	865	1509	469	113	1533	211	380	200	469	258	271	334
SYF2	1.02161	5.53591	7.22127	0.0103762	0.124989	13	1452	194	328	1592	573	1109	999	639	1198	2073	1130	762	1043
SRSF10	0.682583	7.25437	7.21728	0.0103782	0.124989	1221	4867	2754	2411	3938	2349	4961	3810	5500	4598	7818	4311	2220	2517
LOC100516636	8.96642	0.886705	7.05544	0.0103865	0.124989	0	0	0	0	0	0	0	1	197	39	49	0	45	79
JCHAIN	8.3369	-0.430274	7.12677	0.0103924	0.124989	0	0	0	0	0	0	0	33	0	156	81	0	0	0
LRMDA	-1.85139	2.78505	7.1001	0.0104546	0.125538	0	185	0	443	948	165	490	54	69	140	57	32	0	114
ADSSL1	-2.6488	1.42532	6.93755	0.0104549	0.125538	0	0	0	235	472	155	163	0	79	28	22	0	0	0
UNC5D	-3.54825	2.12883	6.99398	0.0104608	0.125538	0	0	414	403	277	286	0	0	22	36	0	23	23	0
LOC110261360	8.16198	0.484859	6.95585	0.0104706	0.125564	0	0	0	0	0	0	0	65	74	0	75	2	20	0
DSCC1	1.6917	3.32519	7.15763	0.0104873	0.125598	0	127	0	146	549	145	89	227	546	314	786	347	290	192
LOC110260801	1.67413	3.81324	7.16839	0.0104887	0.125598	0	85	189	81	129	256	165	96	600	438	768	77	213	313
F2R	1.74311	5.78955	7.19058	0.0105285	0.125984	0	862	0	778	1562	681	903	2635	1187	323	3544	983	892	1999
TNK1	-0.894268	5.08678	7.19091	0.0105447	0.126087	770	1134	577	1055	1754	776	1482	355	394	462	885	885	320	212
LOC100627967	-1.47261	3.61865	7.14286	0.0105867	0.126498	0	398	168	434	876	685	651	64	84	22	170	228	127	202
SFR1	1.76071	3.36369	7.12441	0.0105983	0.126545	0	53	0	0	380	172	182	303	125	278	601	325	232	235
S100A13	3.08911	0.522465	6.94935	0.0106335	0.126874	0	0	0	27	0	0	31	32	17	22	265	51	37	0
IPO8	0.751551	6.03501	7.16145	0.0106648	0.127134	698	2209	851	940	1250	1383	1739	1519	2156	2929	2559	1422	978	1387
ARSB	-1.84203	3.45323	7.11328	0.0106706	0.127134	0	951	0	117	606	136	1378	6	253	147	182	32	23	12
MYO3B	2.68415	1.80212	6.93283	0.0106954	0.127323	0	0	0	0	21	0	130	44	0	380	160	13	60	137
TMEM141	2.90018	1.27102	6.90126	0.0107019	0.127323	0	0	0	0	38	0	59	88	46	203	159	65	11	29
NCKAP5L	-0.952363	5.29957	7.15568	0.0107132	0.127365	353	2556	1240	1429	4567	1587	2155	336	681	2142	990	916	346	332
CUL9	-1.05613	5.67071	7.15157	0.0107239	0.127401	1105	2169	1074	1791	2941	916	2609	607	582	1121	1062	916	480	338
CDYL	-0.96216	5.46719	7.14154	0.0107828	0.128009	179	2286	680	1035	2392	1205	2012	397	591	744	856	289	469	451
FAM124A	-2.40841	2.09742	6.8895	0.0107993	0.128113	0	0	0	49	752	335	127	0	0	77	29	60	19	0
LOC100156937	1.98576	3.09656	7.03651	0.0108174	0.128236	0	141	1	0	7	186	285	206	229	54	820	379	182	175
ESF1	0.980839	5.60708	7.13135	0.0108275	0.128246	392	596	0	1684	1354	970	1027	891	1321	1951	2293	1236	1287	600
TECPR2	-1.23216	4.1106	7.12962	0.0108337	0.128246	314	1155	0	457	857	869	1398	163	606	263	356	77	116	101
FOSL2	-0.847135	7.3915	7.12393	0.010847	0.12831	664	3330	2315	5294	7914	6212	8586	1457	1896	1156	2566	2243	929	4297
ZC4H2	1.70933	2.6731	6.97722	0.0108791	0.128599	0	102	218	5	189	39	195	71	386	291	328	714	172	97
INTS8	0.668032	6.7264	7.11035	0.0109195	0.128833	711	3463	1466	2317	2917	1733	3318	2654	2158	2408	4099	3912	2009	2874
ABCG5	2.85131	0.7347	6.91919	0.0109225	0.128833	0	0	0	0	115	0	0	0	55	244	80	0	84	205
PRLR	8.73985	0.00696847	7.03404	0.0109235	0.128833	0	0	0	0	0	0	0	0	151	174	30	0	0	0
BRIX1	1.00746	6.40519	7.10877	0.01093	0.128833	408	2016	552	1725	2151	1480	1846	1713	1631	2138	3948	2968	1795	1990
AXIN1	-0.846414	6.00419	7.10464	0.0109601	0.129084	941	1793	983	1835	3127	2437	3181	750	804	1359	1832	908	532	542
POLR2I	2.02322	3.17132	7.01781	0.01097	0.129084	0	94	0	0	376	0	45	227	261	106	495	225	135	197
PNPLA3	-1.6824	4.86959	7.10083	0.0109789	0.129084	0	2260	578	343	1965	244	1630	144	513	35	94	401	262	92
CAPZA1	0.691213	7.3067	7.09607	0.0109905	0.129084	1152	3782	2255	2883	4605	3523	2346	3270	4090	3476	5089	3444	2180	5997
SLC25A41	-4.89527	-0.255985	6.97235	0.010991	0.129084	0	200	0	0	288	0	0	0	0	7	0	0	5	0
LOC106509174	8.09129	-0.915064	7.04243	0.0109981	0.129084	0	0	0	0	0	0	0	0	63	59	103	4	0	0
CASTOR2	-1.12601	5.49829	7.09026	0.0110469	0.129563	0	1978	1348	1546	3224	1795	2374	325	951	487	1479	468	523	266
GGCT	2.27913	2.11773	6.95321	0.0110558	0.129563	0	0	0	0	0	210	141	148	150	319	161	476	147	0
FZD6	1.07167	5.14943	7.0868	0.0110633	0.129563	0	410	0	665	993	412	987	189	1031	1366	1052	828	441	678
CNTLN	2.90249	1.9442	6.87337	0.0110748	0.129563	0	20	0	0	0	0	147	45	184	464	183	93	62	0
PHF5A	1.33585	4.79351	7.08608	0.0110781	0.129563	0	568	276	212	750	1116	294	402	1248	1042	1430	806	595	1111
TRIO	-0.847344	7.64801	7.07571	0.011097	0.129663	1566	6001	3637	6872	6946	4862	5878	1811	3271	1688	2743	1756	1559	3174
SRRM1	0.680442	8.81037	7.07443	0.0111024	0.129663	5017	17286	5754	8823	14898	9404	11028	11051	11435	18785	22949	18629	5820	10220
UBE2K	1.0352	5.95146	7.07383	0.0111212	0.129791	338	1153	1237	804	821	843	1621	1338	2116	1769	2974	2124	798	1354
C6H19orf18	-2.43305	1.78698	6.83771	0.0111405	0.12989	0	75	49	156	525	208	183	0	52	6	44	73	1	0
CBARP	-2.15964	1.35138	6.7993	0.0111453	0.12989	0	109	256	0	182	0	586	56	33	74	0	14	22	4
PRPSAP1	-1.09308	5.59767	7.06669	0.0111669	0.13005	831	3193	316	1320	2171	2325	1738	352	1150	993	1193	611	306	43
HYLS1	1.45777	3.84055	7.09023	0.0111891	0.130083	392	111	0	212	504	250	116	247	281	902	1000	735	631	31
LOC110255257	3.69723	2.59152	6.93154	0.0111929	0.130083	0	0	0	0	124	0	0	0	724	552	43	0	0	1
LOC110259139	-3.42773	1.56054	6.96964	0.0111947	0.130083	0	0	0	335	243	31	240	49	0	13	0	0	0	0
GABARAPL1	-0.892181	8.54688	7.05578	0.0112012	0.130083	1952	11458	7925	12699	13308	15169	17364	3829	6132	1482	3285	3509	3895	9950
RAP1B	0.773697	7.67005	7.05206	0.0112217	0.13023	1502	7270	1576	3181	8554	4718	4601	4096	6998	6875	11083	5401	3177	5085
PAPSS2	2.81353	1.17141	6.78706	0.0112461	0.130422	0	0	0	0	126	0	0	22	175	32	37	143	0	302
NPR1	8.23196	0.483975	6.87289	0.0112666	0.13045	0	0	0	0	0	0	0	23	28	50	49	81	18	0
GBX1	-1.04431	6.54749	7.04326	0.0112742	0.13045	1957	6474	1040	3371	2276	5367	5078	826	1456	1940	720	1824	394	2930
LOC106509507	7.99031	-1.09185	7.26377	0.0112791	0.13045	0	0	0	0	0	0	0	8	26	0	0	43	59	70
SLC6A5	2.5575	1.63893	6.7862	0.0112801	0.13045	0	0	0	189	0	0	60	23	0	963	0	61	112	50
CBLL1	0.864557	6.57594	7.03919	0.0112948	0.130529	975	808	903	1293	4896	1330	2687	1696	1883	5242	3852	2325	1802	2292
NYAP1	-2.88043	2.2854	6.80408	0.0113366	0.130717	0	136	0	667	158	89	233	44	0	28	16	0	51	0
PTPRG	-1.21298	5.36615	7.03581	0.0113384	0.130717	663	1065	764	791	2692	1698	2083	383	346	517	862	454	394	495
GAL3ST3	7.71006	-1.30825	7.1133	0.0113431	0.130717	0	0	0	0	0	0	0	19	15	0	90	51	0	0
ZNF280D	-1.19789	4.61963	7.03603	0.0113481	0.130717	428	454	995	644	1483	549	1278	133	52	539	529	643	100	294
DMRTA2	-1.85159	3.27716	6.9556	0.0113532	0.130717	491	619	402	295	41	159	288	42	275	11	42	150	44	27
AOAH	-2.03089	3.12892	6.92116	0.0113675	0.130717	180	171	0	261	141	383	711	98	0	0	77	133	12	51
NHS	-1.78307	3.1436	6.93416	0.0113763	0.130717	0	312	695	686	274	423	127	32	31	165	186	176	43	38
TMEM126A	1.40043	4.15465	7.01905	0.0113836	0.130717	0	541	0	400	19	302	580	454	486	285	806	822	286	676
VWA1	-4.25254	1.71982	6.8454	0.0113842	0.130717	0	0	0	204	0	309	214	10	0	0	21	0	0	0
LOC100525597	2.77775	0.947996	6.74786	0.0113901	0.130717	0	0	0	0	110	0	0	83	74	112	93	25	83	134
RBP1	8.0662	-0.695503	7.00722	0.0114379	0.131175	0	0	0	0	0	0	0	15	45	122	0	39	0	0
PRKN	-0.987158	4.88584	6.96598	0.0114639	0.131382	412	2922	915	1469	1559	543	1168	320	653	573	681	895	320	262
MFAP2	-1.90495	2.91393	6.96463	0.0114892	0.131581	217	835	0	365	365	146	694	3	64	76	194	40	174	0
DNM1L	0.647312	6.91933	6.99863	0.0115126	0.131758	874	4228	1949	2195	4256	2779	3800	2577	5354	3682	6267	3367	2141	2489
LOC100154044	2.44307	1.67566	6.75338	0.0115244	0.131802	0	0	0	0	98	0	104	96	184	374	155	91	0	0
MBLAC2	-2.14224	2.56044	6.80639	0.0115454	0.131886	426	192	246	0	420	0	502	34	12	136	49	72	53	0
ACCSL	1.78177	4.35687	6.99333	0.0115531	0.131886	0	524	0	92	184	72	1225	171	226	1806	1484	346	1246	29
WDR97	-1.88066	3.16345	6.91452	0.0115556	0.131886	488	530	0	0	916	465	149	43	231	69	105	85	32	19
GNPTG	-0.939559	5.43511	6.9855	0.0116083	0.132254	0	2348	954	2050	2402	875	2533	460	884	789	781	726	399	379
MSANTD4	0.930426	6.11309	6.98101	0.0116176	0.132254	208	2648	157	851	2265	1267	1891	991	844	2303	2809	2746	1102	2350
BOLL	8.41705	-0.40035	6.91836	0.0116182	0.132254	0	0	0	0	0	0	0	18	0	0	0	230	33	0
PDE5A	-1.67254	5.72192	6.98348	0.0116199	0.132254	0	3217	601	1692	3069	1751	2169	119	230	135	499	1460	187	332
RPIA	0.781487	6.43027	6.97703	0.0116347	0.132274	319	2947	641	1933	2495	1651	3357	2547	2048	3165	4165	2408	1225	2005
KDM1A	0.822983	6.50392	6.97626	0.0116383	0.132274	1170	3162	65	1510	3226	1630	2136	2659	1706	2656	4660	2492	1733	2050
LOC110257564	8.47754	0.883056	6.78764	0.0116501	0.132274	0	0	0	0	0	0	0	72	0	8	31	47	17	115
XRN2	0.888274	6.60908	6.97341	0.0116536	0.132274	235	1715	248	2106	3515	2021	2435	1319	1739	2650	3808	2598	1742	3127
PNN	0.80643	6.05902	6.97034	0.011678	0.132441	860	1479	564	1297	2258	1521	1324	1498	1422	2255	2904	2990	1123	1660
MASTL	1.26376	5.36668	6.96951	0.0116959	0.132441	448	397	506	436	1119	246	541	958	784	1328	1989	1027	740	938
DVL1	-0.711658	6.35344	6.96632	0.0116965	0.132441	746	2382	1385	2829	2278	3083	4110	1010	1778	1589	1894	1119	498	755
HEXA	-1.00379	7.57992	6.96428	0.0117003	0.132441	2316	10793	1708	7530	10985	5426	6693	1545	3231	2245	4131	2245	1484	2813
COPB2	0.684564	7.6023	6.96127	0.0117169	0.132538	1015	6218	1146	3953	6711	2391	5874	3783	4644	4023	6558	5474	2477	5841
MAGOH	1.49038	4.05479	6.87775	0.0117777	0.133002	0	741	0	89	404	0	318	480	198	194	886	453	601	350
TRIM31	8.18753	-0.511393	6.81759	0.0117848	0.133002	0	0	0	0	0	0	0	0	77	9	161	0	0	0
PNP	0.924517	8.20936	6.94846	0.0117889	0.133002	2428	20592	1853	4614	11529	6846	6740	9575	11688	13073	22245	6415	6906	8592
BMP4	-2.09583	3.09342	6.7899	0.0117901	0.133002	0	365	272	244	167	61	179	23	27	0	91	58	22	31
LOC100624892	7.66676	-1.59722	7.17712	0.0118034	0.133062	0	0	0	0	0	0	0	22	75	1	42	28	0	0
LOC110255676	-2.23266	3.25133	6.76562	0.0118276	0.133243	0	212	0	17	764	1220	563	0	38	103	58	271	0	0
SNRNP48	0.916678	5.6843	6.94225	0.0118409	0.133302	122	926	188	1248	1640	1437	985	748	1466	1516	1690	1511	649	2074
GIMAP7	2.7778	0.387179	6.73746	0.0118608	0.133436	0	0	0	0	21	0	60	93	60	34	0	37	60	158
KIAA0368	0.740141	8.30716	6.93045	0.0118894	0.133667	1675	10214	3347	7187	8974	6314	7691	6730	6642	7828	12212	11884	5639	8662
FGFR2	-0.837561	6.91158	6.92931	0.0118988	0.133681	1147	4638	1647	5587	3690	7546	5104	1050	2021	3757	2140	2058	353	2499
LOC100737180	3.04751	-0.0634313	6.87508	0.0119316	0.133876	0	0	0	0	55	0	0	59	69	30	31	121	29	34
CDK10	-1.35361	4.19555	6.91298	0.0119427	0.133876	446	362	0	841	416	744	1123	201	292	195	393	145	52	45
PIK3R2	-1.02062	5.85575	6.92443	0.011943	0.133876	46	2886	1546	776	3340	2886	2119	705	997	981	1062	675	299	580
DAXX	-1.09385	4.96067	6.92542	0.0119559	0.133876	181	1026	504	1730	1034	813	1630	350	462	595	592	384	218	41
BTF3L4	0.902927	6.50801	6.91867	0.0119633	0.133876	430	2447	822	1940	2082	1615	1806	1712	3528	1777	2983	2281	892	3548
CCDC47	0.84957	6.42231	6.91753	0.0119694	0.133876	175	3025	1144	1051	1903	1008	3170	1315	2713	2123	3728	3639	1121	1785
DNAJC28	1.87883	3.03842	6.85041	0.0119727	0.133876	0	437	0	212	0	0	105	187	93	53	552	627	392	275
SORCS2	-1.55482	4.37411	6.90884	0.0119978	0.133968	55	665	687	770	470	590	995	108	171	148	320	390	45	64
PCNP	0.650889	6.87161	6.90818	0.0120196	0.133968	1259	4388	1125	2129	2062	3306	2651	2362	2625	2827	5151	4272	2142	3007
TM9SF3	0.556205	8.5544	6.90588	0.0120295	0.133968	3498	14403	3120	6959	12376	6335	10836	6211	9079	10335	14779	12867	6769	7097
MAD2L1BP	1.26214	4.14033	6.90764	0.0120391	0.133968	0	581	0	0	645	294	549	254	346	674	784	342	306	985
LOC110257883	9.8462	2.00336	6.89416	0.012045	0.133968	0	0	0	0	0	0	0	0	483	278	0	0	0	0
FAM136A	1.05757	5.94138	6.90517	0.0120503	0.133968	456	1536	330	1770	1073	1206	2168	1700	1425	1257	3997	2802	1005	2410
RHOBTB3	-1.26271	5.09674	6.90888	0.0120509	0.133968	699	818	1279	723	2911	1356	1831	155	752	430	461	1033	356	246
SSTR1	-1.90306	2.31666	6.70156	0.0120619	0.133968	326	272	0	198	111	428	490	35	83	87	0	75	53	79
TOMM5	1.19899	4.57143	6.89281	0.0120625	0.133968	0	631	458	228	1051	247	463	593	777	886	1478	929	228	884
DVL3	-0.838768	7.44084	6.90016	0.0120636	0.133968	1732	11397	4246	5312	9304	8124	7697	1735	3048	4735	3991	2713	3059	1668
LOC110256270	8.81774	0.687213	6.74681	0.0120796	0.133968	0	0	0	0	0	0	0	0	210	0	40	125	0	0
EXOC4	0.731898	7.30903	6.89736	0.0120802	0.133968	970	3372	370	1811	4679	3362	5259	1657	2416	4976	5807	3490	2490	4388
DBN1	-0.725592	7.88817	6.89584	0.0120877	0.133968	3439	11762	3865	6758	10793	6810	9306	4153	3856	4049	5207	3670	2274	2427
ADARB1	-2.05163	3.10998	6.79342	0.0121005	0.133968	0	0	344	682	368	270	238	33	18	135	46	49	17	95
LIAS	1.07081	5.41706	6.89592	0.0121024	0.133968	0	931	814	797	912	512	1858	1129	1946	1226	2626	1382	903	715
TMEM38A	-1.40977	4.586	6.8947	0.0121291	0.134021	118	1428	0	1881	1249	231	1805	195	228	107	380	144	166	621
GDAP2	0.671005	7.22451	6.8888	0.0121296	0.134021	1741	4447	1573	2377	5864	3304	3399	3833	4092	4248	6784	4368	2490	3957
GABPB2	0.97969	6.53113	6.88919	0.0121314	0.134021	0	2291	253	1802	3063	3254	1747	2453	2456	2381	3669	2793	1426	2908
LOC106504836	8.38275	-1.11832	7.12543	0.0121539	0.13418	0	0	0	0	0	0	0	0	0	51	47	181	0	0
F12	8.22586	0.0426187	6.70518	0.0121793	0.13437	0	0	0	0	0	0	0	42	9	0	61	51	0	84
TPRN	-0.998384	4.93213	6.88262	0.0122046	0.134527	414	1425	701	1310	1469	596	873	271	653	591	755	291	153	204
HIST1H2BD	-1.60444	4.77981	6.88015	0.0122098	0.134527	1079	1184	579	224	991	1315	687	30	437	211	227	346	339	222
HBE1	3.96044	1.26283	6.67459	0.0122308	0.134669	5	4	15	6	6	4	5	96	6	33	11	72	314	19
FLNA	-1.18474	8.84288	6.8677	0.0122513	0.134797	1353	4477	2540	17169	19761	3679	6537	3122	2759	1269	2260	2546	1264	4382
ZFYVE9	1.11206	5.34499	6.86867	0.0122707	0.134797	0	1536	0	516	942	627	1088	613	757	913	1097	860	774	2140
LOC100155308	7.55942	0.521436	6.69424	0.0122908	0.134797	0	0	0	1	0	0	0	2	56	1	102	28	119	0
CYBRD1	0.781787	7.65751	6.86034	0.0122956	0.134797	623	6460	4146	2473	5150	4751	4429	4589	3436	6931	7459	5575	2708	8869
PIGH	1.26311	4.22998	6.85619	0.0123299	0.134797	0	458	291	98	134	682	140	400	766	720	830	350	372	244
WDR75	0.728669	6.92635	6.85405	0.0123341	0.134797	521	2214	982	1976	3882	2695	2812	1565	3675	2788	3976	2377	2001	3185
PPP6C	0.682928	6.53061	6.85321	0.0123415	0.134797	1109	2395	957	2126	3385	1220	2285	1936	1791	4742	4287	2108	1749	1541
LOC110259298	4.23907	1.23138	6.69384	0.0123443	0.134797	0	35	0	0	0	0	0	89	21	1	78	125	0	235
DENND4C	0.619715	8.14065	6.85045	0.0123523	0.134797	1663	9246	3241	3885	8670	8268	5407	4574	6081	10255	13434	7907	4352	4940
AUTS2	-1.07731	5.32298	6.85324	0.0123688	0.134797	376	978	904	2512	1646	1676	2484	535	571	1184	729	395	318	406
LOC102162289	2.47875	1.75059	6.63297	0.0123714	0.134797	0	0	0	30	0	0	280	38	0	823	172	0	331	0
NPAS2	-1.44811	5.52593	6.85134	0.0123758	0.134797	1526	1255	1588	1209	3827	1200	2306	222	624	1686	146	607	302	579
SNRNP27	1.28631	4.64794	6.85126	0.012377	0.134797	221	309	0	444	101	355	884	932	561	631	1240	522	217	561
IL1RAPL1	8.28505	-0.0719236	6.66476	0.0123808	0.134797	0	0	0	0	0	0	0	67	0	112	2	33	0	41
TRNAD-GUC	7.91738	-0.478102	6.70209	0.0123854	0.134797	0	0	0	0	0	0	0	0	1	88	0	54	0	56
GALNS	-1.05397	5.34858	6.84772	0.0123989	0.134797	406	2438	857	2432	1624	1386	1792	378	663	712	892	481	352	803
ARID2	0.740726	6.18462	6.84396	0.0123996	0.134797	571	1892	499	1452	2055	1211	2188	1695	2313	1524	2908	2159	1620	721
SLC41A1	1.58609	4.28647	6.83939	0.0124037	0.134797	0	644	176	818	271	492	383	308	741	1229	3460	756	883	3
HSBP1	1.02288	5.97386	6.84231	0.0124136	0.134797	0	1381	945	286	1583	1138	1679	1161	1663	1722	2128	1977	1303	1136
LOC102164379	3.34286	0.460019	6.6803	0.0124168	0.134797	0	0	0	0	54	0	0	0	46	101	157	119	40	0
WFS1	-1.15657	4.72162	6.8465	0.0124171	0.134797	197	1329	376	948	1061	490	2104	346	398	440	323	211	272	203
GABARAP	0.890913	7.01904	6.83898	0.0124234	0.134797	367	3250	265	1347	4032	1897	3284	2868	2099	1836	3615	3546	1272	3890
WNT3A	-1.61209	3.3845	6.8116	0.0124297	0.134797	0	1204	0	571	1205	415	672	65	260	372	174	39	73	0
MAK16	0.984142	6.28998	6.82705	0.0125001	0.135463	0	1759	1531	1149	1970	1063	2339	1108	2011	1784	3683	2376	1556	3123
BLVRB	-0.880577	7.12143	6.82392	0.0125122	0.135463	3127	6313	3261	3638	4050	5030	8077	1867	2645	1114	3060	1824	2081	2648
SRSF7	0.777453	6.63376	6.82406	0.0125158	0.135463	1022	2985	1349	2137	3772	1953	1819	2676	3423	4006	5670	3752	1039	1828
LOC106505951	8.18836	-0.576512	6.76177	0.0125254	0.135479	0	0	0	0	0	0	0	12	0	5	158	0	24	46
ARHGEF18	-0.730584	6.49356	6.82088	0.0125348	0.135492	731	5474	1972	3490	5133	2563	5020	1324	1319	1530	2898	2055	908	1580
RRAD	-2.91224	1.25397	6.59954	0.0125928	0.135899	0	0	0	401	0	0	593	0	23	10	41	32	0	0
KCNA2	-8.85543	0.771211	6.64562	0.012595	0.135899	0	0	0	218	0	56	192	0	0	0	0	0	0	0
LOC110259204	8.10793	-0.742787	6.85768	0.012597	0.135899	0	0	0	0	0	0	0	10	0	0	69	95	54	0
CLTC	0.585143	10.775	6.80757	0.0126079	0.135927	12737	56247	13571	39854	63228	45116	46647	37547	45985	52910	62906	46856	20972	58326
LOC102159807	2.65275	1.89455	6.58791	0.0126167	0.135933	0	0	0	0	0	0	191	24	61	296	312	32	250	0
LOC100525613	7.91268	-0.0531746	6.61833	0.0126334	0.136025	0	0	0	0	0	0	0	2	5	37	85	72	0	1
RAB14	0.549557	8.24773	6.79488	0.0126851	0.136457	2214	8270	5258	6648	11326	6572	5890	4627	7564	8935	11248	10210	4225	10191
VWA5A	1.81738	3.84127	6.78164	0.01269	0.136457	101	353	0	333	114	0	443	326	838	123	759	1655	220	0
C2H19orf53	1.51187	4.05875	6.78761	0.0127128	0.136569	0	317	129	171	366	25	555	377	304	580	664	620	278	636
TOMM40L	1.02623	4.82188	6.79648	0.0127173	0.136569	0	1268	346	578	589	459	647	534	661	782	1663	931	349	1429
NUFIP2	0.628369	8.7374	6.78763	0.0127291	0.136569	3131	10547	5781	8030	15386	8689	11765	8710	11939	11983	18667	14742	5942	9185
EEF1A1	0.602565	12.5065	6.78687	0.0127335	0.136569	29943	189421	50383	84812	204290	83863	172303	74528	179809	157930	175486	174968	62271	128176
FAM185A	1.18031	5.46624	6.78631	0.0127485	0.136642	750	2047	368	374	1762	37	604	1633	1715	1965	2628	1748	1005	387
SGPP1	1.00748	5.64702	6.78614	0.0127583	0.136658	631	554	339	1449	1898	429	1166	822	1849	2146	1500	777	882	2615
LOC110257431	8.7062	0.58833	6.57434	0.0127673	0.136666	0	0	0	0	0	0	0	0	18	269	25	36	0	0
LOC100514118	-8.55503	-0.885108	7.01923	0.012805	0.136981	0	0	0	186	111	0	85	0	0	0	0	0	0	0
TM4SF5	8.10162	-0.84874	6.80714	0.0128287	0.137044	0	0	0	0	0	0	0	16	0	36	164	0	16	0
NDUFA7	0.995404	5.15993	6.77469	0.0128407	0.137044	0	1188	33	514	1668	474	1269	788	1145	1163	2233	1172	477	678
FAM58A	-1.20669	4.13979	6.76801	0.012843	0.137044	435	587	651	932	585	153	772	149	95	29	288	230	223	532
TSR1	0.80875	6.81474	6.76774	0.0128547	0.137044	723	3035	233	1555	4165	1918	3719	1490	2808	2735	4825	4129	1497	3132
DHFR	1.20247	5.89924	6.76767	0.01287	0.137044	0	2153	0	1006	2770	1688	894	1783	1947	1806	2625	2276	2213	857
E4F1	-0.992348	4.73692	6.772	0.0128718	0.137044	211	1752	593	2070	870	495	1313	289	376	399	400	576	181	713
MKL2	-0.736586	6.81701	6.76499	0.0128722	0.137044	1106	3058	2558	5298	4508	4191	4751	1367	3137	1788	1185	2124	739	2233
PEPD	-0.999777	6.05294	6.76559	0.0128771	0.137044	693	7225	1136	2811	4469	585	2012	942	1749	627	1664	791	347	1076
PI4KA	-0.730874	7.54605	6.76066	0.0128957	0.137153	911	9971	2659	5318	10650	7461	9701	2601	2906	3096	4014	3551	2008	2644
MED19	1.01894	4.60368	6.76432	0.012908	0.137196	255	252	358	190	522	463	263	375	591	511	879	602	423	698
SNF8	1.06996	4.87698	6.76323	0.0129165	0.137198	248	441	0	640	1208	160	808	695	639	800	1274	756	683	769
ZFYVE26	-0.752707	7.44755	6.75332	0.0129414	0.137374	1413	9663	3884	4675	10478	6490	6853	2146	4468	4452	3193	1803	1431	2736
KMT2A	-1.04694	6.69266	6.74881	0.0129764	0.13757	1536	3666	2716	2793	4458	1252	2573	461	711	772	984	1543	934	2331
STYX	0.696419	6.94172	6.74798	0.0129764	0.13757	467	3827	1656	3903	1656	2779	2765	2052	4133	2927	5730	4399	1520	2831
RPL31	0.630574	8.11858	6.74423	0.0129969	0.137699	1401	6717	2645	6209	7867	4488	8885	4832	7528	6816	9208	6167	3215	8616
SUSD2	-1.94299	3.82688	6.72081	0.0130168	0.137822	0	725	1040	293	1581	0	298	15	8	105	357	97	204	75
ISPD	0.947288	5.36865	6.73334	0.0130908	0.138517	407	461	562	241	1202	218	1108	313	958	1300	1595	622	562	1562
LOC106506945	5.12292	-0.166727	6.58248	0.0130992	0.138517	0	0	0	0	0	1	9	0	20	0	87	0	19	187
TCP1	0.860423	8.09035	6.72553	0.0131142	0.138545	386	8294	2226	5509	6213	5244	7818	3693	6030	4867	10158	6626	4514	12331
LLGL1	-0.905057	5.86765	6.72776	0.0131216	0.138545	1118	1300	2061	2089	2071	2624	2180	756	1034	1470	1270	1153	423	588
YARS2	0.726352	6.20041	6.72501	0.013127	0.138545	679	1626	693	1529	2534	1394	2422	1837	2589	2000	3007	2062	1108	1924
CCDC57	-1.84397	2.8724	6.55583	0.0131494	0.138624	0	44	511	179	307	0	716	48	27	70	80	29	29	128
LOC102158547	7.66427	-1.43847	6.90134	0.0131619	0.138624	0	0	0	0	0	0	0	13	10	94	31	20	0	0
RNF39	-2.03117	2.41276	6.55188	0.0131701	0.138624	278	0	0	0	628	211	786	55	28	15	244	16	28	0
UPF2	0.828605	7.04243	6.71634	0.0131745	0.138624	1333	2781	448	3400	2975	2832	2434	2780	2612	4262	5689	3087	2198	3310
TCL1A	8.01848	-0.637775	6.73537	0.0131806	0.138624	0	0	0	0	0	0	0	14	0	101	22	14	61	0
TM4SF1	-10.5307	3.67023	6.79912	0.0131847	0.138624	0	0	115	671	537	0	185	0	0	0	0	0	0	0
LOC110261487	1.43608	4.27522	6.70502	0.0132622	0.13935	0	0	0	539	327	443	613	650	523	88	1296	430	632	462
LOC102167410	1.4184	4.20708	6.69553	0.0133229	0.139843	0	326	341	0	250	146	933	649	760	612	861	331	537	405
CAB39	0.632452	8.11502	6.69217	0.0133261	0.139843	2727	7706	2894	5336	7761	8203	6774	5169	7799	9584	10997	7723	5640	6283
VPS18	-0.853146	6.37838	6.68571	0.0133755	0.140183	157	6454	919	2723	6203	2294	4487	945	1313	1465	1834	1311	900	1318
PDE3B	4.61938	-0.476519	6.69398	0.0133792	0.140183	0	0	0	17	0	0	0	0	38	243	87	0	0	1
FXR1	0.672551	7.56439	6.68326	0.0133838	0.140183	2690	5070	1320	4045	5075	2953	3865	2848	3088	4493	6582	5873	3114	7731
DLGAP5	1.00593	7.69789	6.68001	0.0134078	0.140346	3380	4930	1000	3524	8277	4090	1342	3512	6724	9857	9960	9234	5603	1758
CARNS1	-8.88512	1.19707	6.76628	0.0134284	0.140411	0	0	134	0	188	144	0	0	0	0	0	0	0	0
LOC100523190	7.85462	-1.35916	6.79285	0.0134311	0.140411	0	0	0	0	0	0	0	0	0	18	114	63	0	0
SLC25A37	-1.48232	5.31064	6.6786	0.0134441	0.140458	0	2624	703	314	1120	2281	1832	177	514	355	695	360	223	191
LOC110259474	2.52184	1.67259	6.46283	0.013476	0.140696	0	0	0	125	0	0	161	60	0	1140	21	0	119	0
UBN1	-0.654051	6.82372	6.66831	0.0134838	0.140696	2318	2560	1719	3702	4145	2505	5649	1600	1760	2631	2419	2104	1115	835
RSL24D1	0.753677	6.69128	6.66686	0.0134934	0.140707	678	3128	665	2314	2645	1916	2251	1641	2509	2362	3847	2892	963	4239
PIP5K1C	-1.1377	4.57543	6.66938	0.0135026	0.140714	748	1267	289	172	1268	1006	863	292	137	448	488	553	220	51
LOC110257245	8.17962	-0.8958	6.66916	0.0135132	0.140737	0	0	0	0	0	0	0	36	0	146	59	0	0	0
GDI2	0.555989	8.20356	6.65879	0.0135415	0.140943	1758	7860	3349	5734	9888	7891	11098	5458	9475	9666	9264	8997	4409	7620
CPSF2	0.80129	6.21346	6.65721	0.0135614	0.141061	465	1629	560	2206	1319	1081	2599	2129	1929	1933	3542	745	1435	1881
DYNLL2	0.975559	6.21909	6.65272	0.0135918	0.141288	1551	1431	372	1686	1291	1549	1854	1113	1619	8434	2766	2130	1308	578
RAB13	0.987601	5.94122	6.6522	0.013601	0.141295	626	1365	227	572	2125	1105	1719	1577	2924	2183	2315	1299	728	1196
LOC110257753	2.008	2.78364	6.50928	0.0136628	0.141735	0	0	0	242	0	136	172	194	87	388	316	336	25	495
LOC106504694	7.61894	-0.373034	6.67917	0.0136749	0.141735	0	0	0	0	1	0	0	0	26	0	46	0	28	219
CLASRP	-0.92371	5.16592	6.64374	0.0136774	0.141735	1007	882	725	1028	1926	1418	2080	481	616	881	1023	480	435	269
LOC100736982	7.5199	-1.66072	6.85381	0.0136776	0.141735	0	0	0	0	0	0	0	14	0	0	57	36	0	45
ZNF783	-1.04916	4.60592	6.64121	0.0137033	0.141913	815	653	145	1332	827	864	880	283	261	496	486	349	255	221
AMBRA1	-0.647732	6.35068	6.62833	0.0137491	0.142125	1255	3871	1533	3777	3145	2262	3225	1367	1318	1200	2304	1478	933	1492
CRYZL1	1.23046	4.43652	6.61359	0.013753	0.142125	0	188	37	550	984	408	499	582	927	423	1331	949	462	219
RGS16	2.58571	1.52194	6.4188	0.0137662	0.142125	0	0	0	0	0	0	236	13	0	776	10	0	305	0
TSPAN31	1.24629	5.34865	6.62832	0.0137691	0.142125	0	1169	0	724	774	370	985	804	1626	490	1099	685	663	1450
RPS6KB1	0.597639	7.18145	6.62427	0.0137702	0.142125	1379	5431	2159	2186	4034	3159	3534	2492	5368	5097	5725	3476	1725	4176
SELENOO	-1.16677	4.5173	6.62871	0.0137783	0.142125	0	736	1064	934	1129	725	1615	178	539	368	363	321	235	259
COX7C	0.60937	7.4958	6.62212	0.0137839	0.142125	2035	5022	1965	4256	4885	3904	5445	3424	4458	4937	6804	5802	3518	5707
MTRR	-0.894666	6.19368	6.62189	0.0137953	0.142153	715	2233	340	4126	2709	3686	3319	669	1075	1043	1961	1174	582	1013
ITGB7	3.17334	0.113297	6.44322	0.013814	0.142179	0	0	0	0	0	0	46	19	137	53	75	65	0	0
ZBTB20	-1.65855	5.16561	6.62135	0.013815	0.142179	1355	1340	307	709	1067	1157	627	183	521	258	245	141	216	327
SAAL1	1.02098	4.52591	6.61876	0.0138511	0.142383	408	455	1	752	396	556	434	679	479	595	961	948	469	995
ZNF19	-4.75342	0.801584	6.42604	0.0138519	0.142383	0	0	0	412	120	0	51	0	17	0	0	0	0	0
MRPL24	1.0403	5.2705	6.61349	0.0138713	0.14244	367	900	161	415	628	1082	842	756	1022	1302	1521	1219	833	797
C15H2orf88	-8.67868	-0.366014	6.53541	0.0138747	0.14244	0	0	0	0	172	156	91	0	0	0	0	0	0	0
NOP10	0.92506	5.09485	6.61177	0.0138868	0.142475	1	840	550	462	801	777	1281	1063	1015	1358	1874	728	467	726
TDH	-2.54001	2.3843	6.4168	0.0139166	0.142692	386	0	0	187	137	573	431	5	0	163	34	0	60	0
COPB1	0.836648	7.47746	6.59401	0.0139719	0.143157	533	7731	803	3727	4536	2371	6179	3542	3844	3707	6210	5497	2454	7913
ZNF416	2.82908	0.955095	6.3949	0.0139792	0.143157	0	0	0	0	0	106	0	72	0	0	168	178	4	211
SH3PXD2A	-0.865192	7.14199	6.5891	0.0140062	0.143327	2772	8482	1718	5347	9182	5196	6204	1315	2594	4037	5178	2335	1809	594
LAMB3	-1.90304	4.3996	6.49833	0.0140131	0.143327	360	517	0	503	2005	140	0	37	97	186	85	168	35	128
FKTN	1.06261	5.2273	6.586	0.0140545	0.143558	22	1354	0	554	1853	550	183	442	886	1046	1313	942	528	1700
LOC110257430	2.79678	1.34588	6.43692	0.0140575	0.143558	0	0	0	113	0	0	0	0	40	98	139	186	28	170
ZNF512B	-0.880773	5.27632	6.58567	0.0140651	0.143558	480	1477	1006	1233	1288	604	2222	537	697	985	668	433	145	338
HECTD2	-2.19933	2.61311	6.49141	0.0140705	0.143558	358	183	0	364	37	450	344	74	56	10	70	127	0	0
REC8	7.97574	-0.860329	6.56379	0.0140791	0.143558	0	0	0	0	0	0	0	0	0	31	42	96	39	0
LOC110260350	7.58183	0.657403	6.41273	0.0141623	0.144318	0	0	1	0	0	0	0	0	0	62	0	33	0	216
LOC106504121	3.30885	1.31806	6.41075	0.0141774	0.144324	0	0	0	1	0	54	0	37	112	1	109	72	13	114
ATP6V1E1	0.786568	8.19848	6.56235	0.0141858	0.144324	2129	7452	995	4188	9506	7072	7040	4839	10563	7853	9434	8025	3094	8036
LOC106506809	8.45873	-0.155041	6.44228	0.0141891	0.144324	0	0	0	0	0	0	0	111	0	0	43	135	0	0
LOC110257012	8.43133	-0.841009	6.78448	0.0142119	0.144467	0	0	0	0	0	0	0	0	0	153	0	58	71	0
SLC7A6OS	0.808057	5.19577	6.55917	0.0142414	0.144601	386	1139	325	549	1234	1086	842	782	1010	1886	1880	1399	492	778
PRSS22	-1.43363	4.72405	6.56011	0.0142425	0.144601	0	732	236	2251	1158	1328	1535	13	484	371	295	261	91	596
EML6	2.21987	2.60241	6.43061	0.0142788	0.14488	0	0	63	76	0	178	0	47	203	258	384	52	101	234
METTL2A	1.31789	4.28543	6.54741	0.0142963	0.144969	0	413	0	225	651	264	259	451	277	1050	1048	392	305	35
UBE2C	1.38225	5.3296	6.51624	0.0143247	0.145076	384	1169	336	428	1485	910	336	1091	1020	2950	3359	1679	1152	0
DEPDC4	8.36505	-1.00866	6.75845	0.0143249	0.145076	0	0	0	0	0	0	0	0	0	0	45	81	0	146
CNGA3	7.56663	-1.21011	6.54039	0.0143359	0.145076	0	0	0	0	0	0	0	0	0	42	45	42	15	13
SOX15	-0.988897	5.03276	6.54626	0.0143419	0.145076	230	2839	930	1642	3487	1512	1351	518	581	640	1147	695	903	67
CITED4	-1.48078	4.39259	6.54042	0.0143637	0.145207	853	1801	885	1017	119	823	1303	214	430	159	888	250	328	21
FAM96A	1.04168	5.79831	6.5352	0.0143851	0.145335	164	2450	98	506	1709	1436	1155	1816	2060	1776	2566	813	934	1380
MAMLD1	-2.45631	2.96412	6.36393	0.0143983	0.145379	0	0	638	643	266	0	221	11	16	155	0	33	1	74
TRIM3	-2.72676	2.34981	6.31477	0.0144134	0.145444	0	0	378	526	0	0	142	1	0	21	14	32	0	73
ZNF134	0.850981	6.26121	6.5286	0.0144277	0.145499	754	2632	792	856	2657	1006	1774	2060	2354	2523	4162	1998	1397	952
AIFM2	-1.84835	3.17405	6.45157	0.0144758	0.145873	0	47	354	775	428	262	503	42	142	66	29	203	0	71
ATP13A2	-0.806688	9.24431	6.51947	0.0144824	0.145873	7672	44138	15313	9329	47231	17131	55538	9207	20904	15700	15686	10057	4208	10595
LOC110260654	2.26028	2.45952	6.37734	0.014501	0.145972	0	0	0	0	0	144	254	42	0	1176	135	0	173	31
EYA2	8.60344	0.540993	6.38483	0.0145364	0.146239	0	0	0	0	0	0	0	0	0	10	0	118	0	190
MRPS12	1.49818	3.39973	6.48257	0.0145488	0.146274	0	450	0	0	299	168	316	434	289	446	736	252	171	362
ETS2	-0.783956	6.36625	6.50453	0.0145969	0.146463	1088	5572	403	3136	5021	2550	4403	823	2166	2359	1394	1055	727	1171
FUT9	-2.50475	1.51242	6.30343	0.0145974	0.146463	0	217	0	381	287	331	0	26	0	0	66	0	80	0
TCEA3	-1.41617	4.33452	6.49759	0.0145981	0.146463	0	555	87	664	1122	1014	577	88	78	238	63	253	0	434
TEAD3	-0.701692	6.82921	6.5024	0.0146074	0.146463	1856	6532	3607	3053	6538	4429	5152	2114	2146	3263	3053	1858	1599	1812
MIR9810	3.1803	0.00594694	6.32087	0.0146176	0.146463	0	15	0	0	26	1	0	63	28	2	155	40	33	0
GUCY1A2	-2.7852	1.42155	6.2906	0.0146207	0.146463	0	158	0	173	477	0	119	38	0	65	0	0	0	0
LOC100624963	2.06434	2.4224	6.367	0.0146496	0.146664	0	128	117	93	44	0	0	0	124	526	272	125	130	178
LNX1	8.65039	1.22167	6.33994	0.0146622	0.146702	0	0	0	0	0	0	0	6	35	156	112	6	22	0
BLOC1S2	1.04198	5.06162	6.49736	0.0146734	0.146725	0	368	582	306	1092	572	808	342	768	964	1575	1924	327	645
GLRX	0.922863	9.27543	6.48682	0.0147131	0.147033	2814	13516	6239	8019	30292	11709	26978	9421	21606	17536	35445	15433	19341	19939
CSNK1G2	-0.768944	5.84383	6.48819	0.0147233	0.147046	1140	2051	576	1734	2646	1890	2970	755	845	862	1090	867	611	1121
TFRC	1.34568	6.09896	6.48403	0.014749	0.147214	73	957	123	987	1008	1011	973	1094	2017	473	1432	3807	266	1258
DPYSL3	-4.92337	0.460122	6.3449	0.0148169	0.147802	0	104	0	0	377	71	61	0	0	0	0	15	0	0
KLHL26	7.59369	-1.2068	6.55748	0.0148418	0.147962	0	0	0	0	0	0	0	13	34	8	60	0	44	0
ANAPC4	1.03244	5.24377	6.4712	0.0148575	0.14803	0	823	329	1111	470	902	1262	1397	889	1093	2152	285	926	1050
PKNOX1	-0.835469	5.39029	6.46135	0.0149256	0.148618	385	1459	492	1628	2083	736	2774	448	645	661	697	650	357	651
GYG2	-1.11032	4.93122	6.46049	0.0149477	0.148749	39	1894	662	1015	2439	1764	632	219	502	774	467	754	86	317
NAA50	0.705236	7.09447	6.44952	0.0149842	0.149019	602	2882	2782	4990	4227	1672	2745	3422	3931	3579	6563	3655	2102	4234
LOC110261320	1.51216	3.80349	6.43837	0.0149955	0.149019	0	422	0	492	255	226	80	134	470	686	1289	408	214	367
EEF1B2	0.745779	9.3281	6.44629	0.0150047	0.149019	1580	21919	4499	10245	17639	10378	15921	7360	22087	20214	19962	16226	5858	13477
RFC3	1.29573	4.66337	6.44252	0.0150108	0.149019	337	155	240	481	743	799	34	846	678	1402	1044	1037	727	241
BTG4	2.15294	3.83108	6.35545	0.0150374	0.149193	0	0	0	826	0	161	594	136	0	2764	1161	37	1331	182
LOC100622121	2.08074	1.89483	6.31244	0.0150869	0.149432	0	0	0	0	83	101	171	0	155	76	61	623	224	56
GABRR1	1.99532	1.9962	6.23282	0.0150872	0.149432	78	115	0	120	0	0	100	111	0	323	534	0	225	194
VPS51	-0.957546	4.65872	6.44179	0.0150886	0.149432	477	554	336	1650	1285	671	837	262	490	272	741	328	165	331
CDC5L	0.687307	6.9476	6.43261	0.0151079	0.149534	446	3362	2419	1678	3400	2068	2577	2148	3729	3264	4808	3064	2088	2291
TIFA	6.88665	0.106196	6.24757	0.0151261	0.149624	0	0	0	2	0	0	0	1	0	0	76	21	36	156
PAFAH1B1	0.603549	8.02739	6.42482	0.0151623	0.149804	1382	7395	2785	6801	7872	6445	4668	4896	5590	5498	8187	6586	4103	9786
COL6A2	-2.22923	1.89752	6.21664	0.0151623	0.149804	302	0	32	277	466	0	210	29	30	132	10	27	0	6
H2AFZ	0.822896	6.6418	6.41902	0.0152115	0.15019	586	4031	656	1855	4311	2702	1957	2673	4417	2483	7238	3356	1053	1831
ZNF516	-2.30561	4.24846	6.33035	0.015222	0.15019	0	164	166	861	550	213	228	0	107	40	76	0	33	104
DCLK1	1.69086	4.33125	6.40224	0.015229	0.15019	97	0	0	153	272	141	432	128	195	1124	400	380	577	0
ARID3B	-0.804918	5.84682	6.4174	0.0152377	0.15019	640	1085	1011	1155	2397	2301	2659	666	1108	968	1044	687	493	379
TGFBR1	0.607993	7.30468	6.41347	0.0152474	0.150196	1397	3316	1119	4209	4804	3258	2899	2830	3586	2560	5649	3399	2495	5403
EXOC2	-0.701091	6.99237	6.4106	0.0152699	0.150222	2773	7009	3349	2765	5164	4379	6006	2164	3115	3030	3182	1777	1525	1766
LOC110260712	9.00386	0.984991	6.25823	0.0152768	0.150222	0	0	0	0	0	0	0	82	0	0	0	59	0	272
FOXR1	2.94948	0.749899	6.28091	0.0152773	0.150222	0	0	0	0	0	0	93	21	40	237	140	22	31	105
LRP1	-1.43453	6.89775	6.40442	0.0153231	0.150461	594	4317	1914	440	10977	6137	1531	174	547	4300	762	1344	191	407
LOC100625479	-5.14558	1.01873	6.65467	0.0153282	0.150461	0	0	341	193	115	0	239	0	0	0	18	0	3	0
PEX19	0.960006	6.38379	6.40307	0.0153332	0.150461	1	3748	948	1546	3686	762	1796	2538	2216	1784	4468	2148	1671	2772
PRR18	8.10908	-0.423669	6.31496	0.0153429	0.150461	0	0	0	0	0	0	0	0	147	50	0	0	29	0
CLSPN	1.31111	5.70519	6.40276	0.015347	0.150461	270	995	58	867	2104	1249	798	1608	2048	1979	3332	1681	1206	463
CHRNE	1.79042	3.24481	6.33526	0.0153624	0.150487	0	0	0	236	127	0	411	85	187	793	101	226	188	504
TEF	2.20078	3.07119	6.30579	0.015373	0.150487	0	0	0	0	76	158	119	9	20	184	161	89	34	805
CIPC	-1.29815	4.95412	6.40109	0.0153804	0.150487	731	804	0	1738	1846	372	892	148	42	283	279	145	199	965
WDR86	4.38698	0.729888	6.20905	0.0153861	0.150487	0	0	0	18	0	0	0	0	56	50	2	170	25	22
ZFAND2A	-1.5312	5.78154	6.39278	0.0154236	0.150765	221	149	312	2490	2338	1910	5194	276	406	400	276	352	345	1089
ADORA2A	-2.2435	2.74565	6.21649	0.0154436	0.150836	26	48	0	131	435	243	106	41	0	25	37	31	15	17
COL11A2	7.95594	-1.18895	6.54615	0.0154491	0.150836	0	0	0	0	0	0	0	0	0	34	15	46	0	109
GTF2E2	0.842689	6.02903	6.38512	0.0154699	0.150875	107	1036	1852	863	1777	848	1368	1547	1635	2157	3152	1965	620	1510
TRNAA-UGC	7.77132	-1.43459	6.49789	0.0154713	0.150875	0	0	0	0	0	0	0	5	37	0	128	14	0	0
LOC100522672	-2.46832	1.6339	6.17739	0.0154937	0.151004	494	0	160	132	0	34	219	43	0	1	50	87	1	0
TIPIN	1.22162	4.41505	6.38309	0.0155158	0.151131	0	222	150	753	220	686	689	582	418	635	1527	1224	549	378
MGST2	1.50181	4.61894	6.37965	0.0155345	0.151224	0	845	0	809	542	318	0	603	1331	127	2564	106	682	358
SLC30A5	0.720914	6.83485	6.37349	0.0155482	0.151269	817	4747	1286	1198	3900	2725	2210	2160	3870	4241	3843	2910	1562	3533
ZADH2	-1.23467	3.66403	6.35631	0.0155704	0.151281	0	630	261	219	565	569	829	146	220	121	121	177	142	78
LOC106507512	2.35969	1.76372	6.20108	0.015575	0.151281	0	55	0	0	125	22	6	20	0	376	251	156	82	0
HNRNPH1	0.684884	8.31596	6.36922	0.015577	0.151281	2382	8598	2966	8908	7782	7418	10190	5604	8934	9276	12891	7908	6450	10846
NIFK	0.759419	6.81433	6.36506	0.0156123	0.151459	689	3654	1137	1693	2804	1910	3985	2796	2609	3029	4777	2811	1371	3789
BICRA	-1.05143	4.85302	6.3706	0.0156166	0.151459	125	1279	1482	974	1201	1760	1451	216	452	675	660	574	309	563
HAT1	1.02542	5.77953	6.36614	0.0156228	0.151459	0	2004	340	634	2564	1484	1511	1388	1329	1800	3082	1971	1156	2051
ABT1	0.991418	5.26858	6.3655	0.0156381	0.151486	223	930	79	445	1690	805	1491	667	1093	975	2117	1285	1010	1335
METAP1	0.976097	5.84741	6.36194	0.0156498	0.151486	427	1065	767	855	1540	1709	1360	1764	1719	1231	3611	3205	690	1066
LOC110256039	8.46157	-0.420919	6.36588	0.015653	0.151486	0	0	0	0	0	0	0	0	32	47	0	0	0	208
ZNF710	-1.05703	4.44945	6.35544	0.0156814	0.151672	188	689	360	713	1375	980	1036	346	342	394	579	144	109	171
USP22	-0.692263	6.62394	6.35359	0.0157013	0.151715	1423	4593	2490	3010	6682	2168	6031	1679	1953	2513	2979	2286	1048	870
MRPL30	0.963338	4.86576	6.35696	0.0157154	0.151715	0	308	489	437	933	928	849	429	906	667	1024	989	633	1497
OAS1	3.06201	0.839855	6.17019	0.0157219	0.151715	0	0	0	61	0	0	11	28	41	157	44	158	0	75
ST3GAL3	-1.53074	3.22763	6.30846	0.0157369	0.151715	0	1077	0	843	494	372	355	47	79	241	67	194	72	128
ADH5	1.0116	5.53246	6.35172	0.0157371	0.151715	0	1436	417	182	1341	881	2111	2062	1038	912	2166	1302	316	1667
PLAC8L1	-2.31776	1.32367	6.11703	0.0157408	0.151715	0	42	0	224	625	99	154	0	84	18	0	31	43	0
CSF3	-2.81547	0.688828	6.17527	0.0157607	0.151818	0	148	0	233	448	0	0	0	36	37	19	0	0	0
SLC27A3	2.5013	1.44622	6.1259	0.0157932	0.152043	0	76	0	0	0	0	72	56	55	222	143	44	20	146
LOC102162375	7.69057	-1.50603	6.47786	0.0158591	0.152425	0	0	0	0	0	0	0	0	0	60	46	66	0	0
PRUNE1	0.552948	8.25485	6.33207	0.0158611	0.152425	1620	10074	5377	5520	8406	9124	10699	9851	6867	8763	15217	7114	4644	7943
S100A9	7.9356	-1.20981	6.4346	0.0158644	0.152425	0	0	0	0	0	0	0	15	58	0	133	0	0	0
IKBKG	-0.851169	5.14691	6.33637	0.0158697	0.152425	955	1782	316	1379	1918	1411	1956	443	456	398	1451	590	397	816
PSMD6	0.823459	6.19254	6.32972	0.0158902	0.152435	660	2360	348	559	2349	1386	1657	1263	1479	1846	2763	2347	1119	2187
LOC110262090	0.799466	5.88527	6.33054	0.0158903	0.152435	779	1645	684	1258	2333	828	1089	1415	1764	2179	2217	1881	1028	1961
CELA2A	3.09677	0.660003	6.15526	0.0158984	0.152435	0	0	0	0	0	0	71	157	24	42	103	66	0	105
LOC102162767	8.49623	0.315536	6.1374	0.0159401	0.152677	0	0	0	0	0	0	0	0	100	0	0	168	29	0
RBM23	-0.791926	6.18513	6.32218	0.0159485	0.152677	1805	2339	1184	3136	3005	2396	3051	704	1789	749	1594	775	710	2107
HBS1L	0.725693	6.94021	6.32005	0.0159572	0.152677	407	3321	997	2465	3882	4165	3345	1921	2638	2121	4860	5023	1917	5433
NCOR1	-0.557833	7.77778	6.3193	0.0159605	0.152677	4165	9362	5014	7712	8464	5607	7379	3142	3761	4665	5517	4452	2712	3898
MAP3K7	0.835778	7.20829	6.31711	0.0159791	0.152766	1219	5138	458	2293	5582	2815	3986	3246	3795	3509	5622	2940	2585	6741
MATN3	8.23279	0.764238	6.14656	0.0160038	0.152843	0	0	0	0	0	0	0	40	79	1	48	81	0	0
STAM2	0.789793	6.30034	6.31422	0.0160086	0.152843	0	2343	1404	1197	2760	1469	1810	1263	2042	2010	3412	2546	1362	2400
OSBPL5	-1.50444	3.03092	6.21933	0.0160149	0.152843	0	599	0	240	318	688	760	19	59	73	100	155	68	230
CGGBP1	0.615446	6.97284	6.31125	0.0160259	0.15286	1009	3525	971	2320	2879	3667	4039	1227	4628	4438	4376	3942	2015	2596
LOC100520720	2.11195	2.60476	6.20448	0.0160382	0.15289	0	0	227	0	120	0	45	221	216	305	251	17	48	373
MRPS31	0.91014	5.86414	6.3082	0.0160629	0.153037	0	1387	1192	1282	1945	569	1793	1662	946	1273	3224	2200	611	2519
LOC102163719	-8.61207	-0.415754	6.22319	0.016101	0.153312	0	0	0	202	40	0	154	0	0	0	0	0	0	0
LYAR	1.37884	4.37736	6.29042	0.016121	0.153336	0	711	594	323	236	255	390	647	691	392	1899	1124	501	467
CXH4orf3	1.32243	4.1843	6.28084	0.0161253	0.153336	125	497	158	546	128	147	216	502	439	520	509	457	221	1072
BICC1	1.80646	3.43896	6.26242	0.0161447	0.153336	0	85	84	22	250	0	591	350	427	993	546	122	92	326
AXIN2	-1.04342	6.00237	6.29715	0.0161505	0.153336	1204	5700	1659	1432	6716	1734	3612	586	702	1369	4145	1331	647	387
ZNF704	-2.13325	2.68369	6.17748	0.0161682	0.153336	0	534	0	452	549	0	414	0	73	46	132	46	44	0
CRYAB	-3.21693	3.85274	6.19234	0.0161724	0.153336	0	0	0	842	877	0	52	0	0	0	0	0	12	135
DHX29	0.907017	5.87245	6.2943	0.0161738	0.153336	0	1579	295	1477	1021	832	1738	1527	990	1046	2484	1290	939	1486
LOC100624650	1.50708	5.05879	6.29493	0.0161776	0.153336	2	763	0	100	1339	492	379	578	893	359	2365	976	1040	299
LOC110257062	8.29367	-0.590663	6.17311	0.0162261	0.153536	0	0	0	0	0	0	0	0	0	164	22	75	0	0
FGR	-2.04723	2.53136	6.12955	0.0162369	0.153536	0	363	573	0	1189	159	3	16	27	22	125	32	27	204
TBX2	-2.52935	1.97897	6.07801	0.0162372	0.153536	198	0	0	223	54	117	362	7	37	37	24	0	35	0
TBC1D16	-1.12859	7.54083	6.28409	0.0162376	0.153536	968	10099	2195	4568	15109	9423	6877	934	3728	4977	1820	2029	619	2860
GAS8	-1.44388	4.2126	6.27744	0.0162451	0.153536	0	554	270	823	82	653	1403	262	75	85	269	215	149	47
LOC100153925	-2.34096	0.573841	6.07574	0.0162688	0.15366	0	163	0	198	63	101	97	11	1	8	2	32	44	0
MAP2K3	-0.835223	5.30159	6.28085	0.0162988	0.15366	655	1565	553	2481	1681	1416	2142	751	600	652	893	910	462	504
LOC106506503	2.09013	3.97843	6.24149	0.0163023	0.15366	346	0	0	309	436	126	526	96	0	5985	238	52	224	1
NIP7	0.944672	5.34971	6.27934	0.0163034	0.15366	287	486	206	761	1637	836	600	990	853	460	1361	2052	665	995
LOC100737582	1.54602	3.95421	6.27299	0.0163064	0.15366	223	101	0	1	301	567	361	445	310	869	608	210	162	1166
ISLR	-2.98913	2.8094	6.11769	0.016314	0.15366	0	0	0	104	427	466	129	0	0	48	67	0	0	0
LOC106506833	2.41411	0.979669	6.07516	0.0163496	0.15386	0	0	0	0	0	126	46	29	210	51	59	421	0	0
SLA2	8.43905	0.734464	6.07936	0.0163539	0.15386	0	0	0	0	0	0	0	3	0	89	43	74	22	56
PSMD11	0.590393	7.55163	6.26679	0.0163746	0.153968	673	3931	2400	3317	6391	4333	6082	3240	5679	4078	6960	4992	2511	4893
RERE	-0.585825	7.18223	6.26581	0.0163841	0.153969	1871	5971	1824	4893	6282	5507	6892	1650	2000	4448	3214	2906	1685	1970
LOC102166663	2.15476	1.69373	6.07393	0.0163937	0.153972	0	0	0	32	121	0	120	70	48	405	142	0	0	314
CLIP2	-1.16535	4.2797	6.26552	0.0164167	0.153989	419	490	254	412	1405	875	1153	194	328	525	324	316	89	76
CNIH4	1.06679	4.57783	6.25186	0.0164201	0.153989	0	372	309	665	980	139	697	532	692	755	1397	661	539	662
SLC13A4	-1.4208	4.22323	6.26069	0.0164244	0.153989	536	884	283	344	170	1408	571	88	90	139	263	667	174	2
USPL1	1.09448	5.99917	6.26126	0.0164327	0.153989	441	1180	34	1924	1224	1718	751	1171	925	1266	1899	1006	1025	4862
LDHA	1.07668	5.72871	6.26042	0.0164459	0.154026	833	880	0	1027	1704	637	1560	1371	1966	2031	937	3256	889	829
LOC102165008	-2.16493	2.54556	6.13562	0.0164589	0.15406	0	391	0	249	788	116	102	30	30	0	76	49	0	94
POLRMT	-0.880104	6.09669	6.25547	0.0164793	0.154065	1780	4459	639	2199	3441	2208	3494	1047	1209	1228	1951	1641	665	511
POFUT2	-0.806142	5.22901	6.25798	0.0164857	0.154065	465	2165	809	1153	1729	1500	1988	534	324	585	1143	665	532	730
NXN	-0.988181	5.41252	6.25678	0.0164873	0.154065	532	1705	1284	786	1545	1263	1636	190	612	408	1147	470	258	820
ZNF22	1.08565	5.10815	6.25136	0.0165361	0.154194	0	573	691	234	1136	724	890	831	774	1163	1453	1317	346	1500
ENSA	1.20345	4.76294	6.25149	0.0165384	0.154194	0	445	0	728	540	753	600	601	701	1143	839	1035	497	667
NUP160	0.786456	6.92836	6.2446	0.0165555	0.154194	1059	3187	1765	2324	4276	1874	2428	2627	3916	2702	7089	4586	2061	2096
ZNF570	1.01494	5.82019	6.24608	0.0165577	0.154194	0	2066	0	1047	1732	1149	1716	1094	1307	1662	2972	1643	1097	1576
WASL	0.576142	7.23993	6.24353	0.0165625	0.154194	1174	5307	1588	4050	5435	2559	4013	2661	3321	5278	5901	5607	2243	3944
XPA	1.6113	3.4986	6.21306	0.0165681	0.154194	0	167	0	228	22	175	223	440	185	302	485	453	159	0
TRA2B	0.812947	7.38773	6.24243	0.0165714	0.154194	1532	3478	1684	5744	4176	3290	3794	5848	4439	5204	8700	4687	3313	2633
RAD51AP1	1.41798	4.55601	6.24125	0.0165802	0.154194	434	451	0	0	1173	618	105	760	1393	940	1470	1157	324	275
ABHD4	-0.854842	6.62084	6.24044	0.0165915	0.154194	1105	5489	1076	1797	4745	4541	6040	1298	1565	2494	2404	904	1439	338
SMCR8	-0.887493	5.81026	6.24196	0.0165943	0.154194	395	3078	569	1901	3135	2345	2887	530	801	522	919	1219	549	1242
DENND1C	7.47401	-1.20982	6.29881	0.016622	0.154287	0	0	0	0	0	0	0	16	0	41	32	23	34	0
FAM118B	0.805533	6.90744	6.23716	0.016623	0.154287	970	3667	2900	1591	2801	2354	4070	3154	2654	5629	8959	3372	2299	2679
NKD2	-2.22207	2.83444	6.08124	0.0166367	0.154328	0	123	133	0	353	361	308	66	76	28	15	23	8	3
METAP2	0.768653	7.26641	6.23242	0.0166525	0.154388	676	4305	3258	2162	4851	3281	2983	2756	5840	5970	7398	2938	2336	4123
SUB1	0.932709	6.14633	6.23159	0.0166739	0.154431	562	2355	1132	669	2027	1708	1111	1807	1646	2474	5029	1877	936	2223
CFAP97	0.818095	6.06225	6.23044	0.0166796	0.154431	0	1440	718	1441	1950	897	2340	1356	1148	1657	2927	2404	1110	1346
ELMSAN1	-0.763183	7.09618	6.22862	0.0166851	0.154431	1854	12391	1737	4461	13706	5401	6511	2780	2687	3593	5585	2440	2183	1029
BLCAP	-0.755185	7.27923	6.22612	0.0167038	0.154466	1683	5633	1975	8008	5598	5339	7472	1493	1725	2466	2472	3256	924	4641
ST5	-1.40161	4.10876	6.22126	0.0167076	0.154466	0	236	1256	1052	667	557	1064	63	37	504	496	219	138	220
CCDC158	3.38638	1.5918	6.14009	0.0167626	0.154852	0	0	0	69	0	0	0	25	115	71	219	69	110	0
RPL34	0.875948	7.73064	6.21816	0.016768	0.154852	0	6233	986	2953	4780	3297	7321	4261	6245	5441	6941	4874	1612	4601
LOC100156381	2.90682	0.89477	6.04157	0.0167788	0.154865	0	10	6	6	0	11	37	1	48	20	49	107	36	171
CNOT4	0.733229	6.34913	6.21126	0.016832	0.155196	606	2322	966	2603	2061	740	2673	1896	1736	3352	2690	2543	1972	1523
DRP2	2.12623	5.74715	6.20881	0.01684	0.155196	0	1948	0	1045	133	0	897	1000	1601	777	4421	2944	991	1913
LOC106507813	2.231	1.02976	6.02178	0.0168428	0.155196	0	0	0	0	0	0	190	57	67	152	175	24	6	246
LOC102159612	8.46929	-0.612114	6.20233	0.0168733	0.155285	0	0	0	0	0	0	0	0	0	0	36	260	0	0
HOOK1	0.872393	6.30953	6.2065	0.0168741	0.155285	20	1968	931	1670	1604	1936	2996	2233	1295	2180	3703	3403	1069	2152
MINDY4	8.39329	0.505594	6.02068	0.0168899	0.155285	0	0	0	0	0	0	0	70	43	1	33	130	0	0
MGME1	1.21179	5.05076	6.20104	0.0168955	0.155285	0	598	782	972	1211	649	414	834	1044	1806	2219	1388	1254	421
CYP2C33	-7.91989	0.738979	6.07854	0.0168994	0.155285	273	232	0	0	0	0	0	0	0	0	0	1	0	0
CKS1B	1.25982	4.94603	6.20543	0.0169133	0.155327	437	595	0	385	1364	693	188	714	1227	1326	1623	1636	541	303
PNKP	-1.15236	5.86489	6.20179	0.0169237	0.155335	2712	3111	2305	584	2724	1209	3014	1089	1029	960	1795	1212	620	157
ANO6	0.672621	9.45988	6.19662	0.0169444	0.15544	3515	32986	8058	14254	19682	11797	22574	13227	31377	21928	20337	17393	10280	21469
SMN1	0.917815	5.95499	6.19622	0.0169633	0.155441	672	1796	228	1435	746	569	1857	1527	1339	1359	2324	2107	1288	1141
LOC106510599	4.07395	2.24148	6.09888	0.0169633	0.155441	0	0	0	0	0	0	43	76	0	101	47	100	31	239
ABCB7	0.777976	7.47583	6.19121	0.016992	0.155617	1489	6064	1986	2487	6341	2445	4538	3820	2230	2473	9079	4950	2700	9308
LOC110261219	8.45172	-0.0403956	6.06529	0.0170275	0.155818	0	0	0	0	0	0	0	0	0	51	58	0	44	134
FAXDC2	-1.07952	6.6694	6.18712	0.0170327	0.155818	1017	10717	4291	2602	4624	6818	5096	948	3405	3755	2194	1419	1032	1076
CDKN1A	-0.804972	7.90883	6.18271	0.0170611	0.155991	3359	6907	1614	9904	12755	6021	13820	1430	3227	6211	2101	2472	914	7755
ECT2	0.933597	6.99948	6.1815	0.0170761	0.156042	2332	2802	1140	2563	4553	2922	718	2426	4844	7182	5001	4891	3609	1289
METRNL	-1.74132	2.88441	6.09187	0.017087	0.156055	0	350	0	336	267	311	442	39	24	49	48	59	53	123
C2H19orf38	-2.33829	2.12728	6.00221	0.017099	0.156079	0	147	0	509	202	83	361	0	100	3	0	102	0	0
CWC22	0.761272	6.0376	6.17419	0.017145	0.15629	701	1414	598	620	1510	1585	1469	1212	1309	2688	2180	1684	997	1287
AFG3L2	0.668877	6.85996	6.17286	0.0171467	0.15629	415	6152	1091	2038	3942	1985	4224	2563	3271	3217	5173	4020	1957	3283
RIOX2	1.01083	5.10087	6.17671	0.0171505	0.15629	389	578	0	793	1132	294	1313	810	830	509	1560	1730	864	765
NEK1	-0.509997	7.49182	6.16567	0.0172044	0.156623	1852	8803	5264	5066	7293	5678	6121	2326	2875	3544	4907	3682	2429	3795
SSB	0.783172	6.51918	6.16617	0.0172059	0.156623	738	2293	1539	1424	2222	1926	2086	2069	2585	2027	4161	3739	2121	1219
PXDN	-4.59509	2.24075	6.02412	0.0172196	0.15663	0	0	100	0	651	125	98	2	0	0	0	29	0	0
MTX2	1.00278	5.46368	6.16582	0.017232	0.15663	0	995	197	934	949	759	1546	934	1239	1143	2222	821	442	1547
DDAH2	-2.04829	2.79651	6.0454	0.0172351	0.15663	0	0	236	125	524	114	546	35	48	30	83	107	0	0
IARS2	0.67273	7.19801	6.16051	0.0172495	0.156675	1038	4353	593	3387	3979	2842	3920	2938	2206	3910	5185	2949	2771	4399
LOC106509594	-4.10737	0.325359	6.01591	0.0172616	0.156699	0	0	80	163	130	0	38	0	0	0	0	19	0	0
ADAP1	-1.53759	3.07337	6.07491	0.0172774	0.156742	295	133	665	811	2	338	540	143	33	248	139	70	106	158
SERPINH1	-2.61265	3.61928	6.05464	0.0172974	0.156742	458	140	916	205	703	0	106	42	36	144	37	118	30	0
KIAA0895	1.35783	5.93413	6.15437	0.0173171	0.156742	0	737	0	644	392	961	845	370	461	956	670	2167	744	1595
EPB41L4A	-0.94963	6.75917	6.15145	0.0173284	0.156742	1190	5345	899	5871	4821	4902	4279	716	2357	3225	786	1753	680	1617
ARVCF	-1.31583	4.20285	6.15272	0.0173306	0.156742	448	520	1132	537	424	435	238	164	125	325	198	279	141	226
LOC100523609	2.79378	0.337528	5.97927	0.017333	0.156742	0	2	0	1	3	58	0	66	4	81	51	0	22	142
TIGD5	-1.312	4.04571	6.14891	0.0173383	0.156742	0	1064	0	573	1020	494	1613	116	142	343	243	184	173	183
DOCK2	-2.88074	1.43034	6.05882	0.0173421	0.156742	368	0	96	142	413	0	0	0	0	26	41	0	56	0
XPC	-0.715938	6.64489	6.14737	0.0173648	0.156862	1385	3563	1053	2100	4526	3504	3561	932	1357	1500	2256	1617	621	1656
KIAA1107	0.936638	5.03212	6.14873	0.0173921	0.157022	324	595	696	1125	346	592	879	838	420	1294	2264	1602	730	829
HIC1	-2.0125	2.65618	5.94512	0.01741	0.15709	0	138	0	437	0	154	520	11	0	30	91	7	16	95
ANXA7	0.927128	5.96249	6.14043	0.0174326	0.15709	0	2252	141	739	2787	1120	2377	1076	1345	2411	2834	1963	879	2317
LOC110255757	1.71652	2.45166	6.03059	0.0174366	0.15709	0	167	0	0	128	0	128	213	39	165	232	157	145	129
LOC102163011	5.80244	-0.71018	6.05143	0.0174376	0.15709	0	0	0	0	0	0	3	25	0	39	104	3	14	0
MRPL50	1.44829	4.3159	6.13184	0.0174546	0.157158	0	533	293	185	405	382	355	536	362	213	872	709	705	1148
NEURL2	5.84213	0.403327	5.96293	0.0174849	0.157273	0	0	0	0	0	0	4	36	24	62	45	26	0	42
LOC100623332	2.7434	0.559613	6.14523	0.0174976	0.157273	0	0	0	0	0	119	4	37	40	197	79	139	182	0
HNRNPA2B1	0.674927	8.79027	6.13084	0.0174993	0.157273	4443	12685	6805	9262	10986	10476	10049	12626	15304	13757	19173	12877	7321	7801
ATG4D	-0.869588	4.86781	6.13645	0.0175054	0.157273	407	1234	1262	1442	1022	1325	1445	350	517	755	828	401	341	715
ITGB6	-2.7707	3.49723	5.9571	0.0175335	0.157358	0	143	0	1167	199	171	145	0	33	0	42	70	74	0
SPX	2.75835	2.05465	5.98109	0.0175339	0.157358	0	0	0	0	147	0	11	102	147	0	314	0	56	251
RIPK4	-1.25797	5.23542	6.12945	0.0175549	0.157459	0	872	0	1684	1955	505	2107	220	179	169	434	427	214	492
TMEM232	1.90461	2.94004	6.0605	0.0175642	0.157459	0	0	0	0	171	127	289	58	112	712	450	188	126	156
TNKS2	0.562363	7.88634	6.11934	0.0175989	0.157657	1347	4000	3494	4034	5791	4981	4354	4559	5781	5351	7616	6637	3271	2194
COL17A1	-1.68424	7.07672	6.12152	0.0176053	0.157657	292	990	766	4561	8155	2196	1380	61	137	733	1511	1406	50	789
MAML3	-1.08641	5.21674	6.11827	0.0176471	0.157946	388	2375	487	1791	1968	1241	973	383	594	317	837	787	305	271
LOC100739062	7.95069	-0.231053	5.95598	0.0176648	0.158019	0	0	0	0	0	0	0	0	0	54	0	78	17	54
STX12	0.666127	7.84862	6.10776	0.0176993	0.158242	810	6754	2778	4188	5845	4461	6388	4246	3809	5697	7797	6104	3174	7886
TRAF7	-0.843084	5.27611	6.10878	0.01773	0.15839	803	1423	403	1219	2272	699	2335	582	832	827	920	602	294	111
EGR1	-1.61314	3.60708	6.08767	0.017735	0.15839	0	298	0	740	1682	258	2082	118	24	327	455	17	177	87
ADIPOR2	0.817855	7.49407	6.1012	0.0177571	0.158391	215	7937	344	3564	7893	3380	6974	3424	7234	4921	7284	4526	3340	5879
ETNPPL	1.45858	7.45698	6.10172	0.0177605	0.158391	1968	5777	1850	2556	4998	5217	4164	8639	2523	12355	23452	7826	6318	2514
LOC102162715	8.54776	1.10918	5.96812	0.0177638	0.158391	0	0	0	0	0	0	0	21	0	0	67	91	13	117
RBM44	1.37573	4.30929	6.09923	0.0178001	0.158629	0	170	378	253	406	0	759	365	344	352	512	1422	219	917
BBS1	-1.38241	3.56774	6.06989	0.0178198	0.158719	0	633	453	605	433	814	396	214	94	174	239	112	123	103
COX5B	0.799512	6.81451	6.09251	0.0178368	0.158785	408	4442	462	2536	3401	2263	3329	2750	3585	3159	5043	2906	2034	2299
LOC110257664	8.05422	-0.708205	6.08708	0.0178669	0.158968	0	0	0	0	0	0	0	0	0	31	12	79	94	0
LOC100738280	8.19252	0.197861	5.94672	0.0179027	0.159201	0	0	0	0	0	0	0	47	0	0	108	35	52	0
CCBE1	3.77728	0.718741	5.90458	0.0179606	0.15963	0	0	0	0	0	0	38	8	12	203	147	47	0	30
UXS1	1.0691	4.9497	6.07789	0.0180018	0.159682	0	757	0	171	1303	288	1365	556	1223	857	1377	699	607	526
NDUFA5	0.939254	5.83747	6.07391	0.0180119	0.159682	101	2566	1043	477	2529	963	1207	1935	1231	1472	2995	2810	1461	1114
VRK1	0.990554	4.94753	6.07697	0.0180167	0.159682	340	734	332	524	966	946	653	744	793	1784	1815	679	947	709
COL5A3	2.79285	2.13865	5.8882	0.0180236	0.159682	0	0	0	0	0	139	0	157	110	128	253	96	67	0
CRBN	1.02013	5.24635	6.0737	0.0180309	0.159682	382	1270	0	451	1241	162	794	955	647	805	1238	529	853	1377
LOC102164930	-4.42756	0.96859	5.91552	0.0180345	0.159682	0	0	0	194	135	108	84	0	0	18	0	0	0	1
FOXI3	-0.845756	6.85907	6.06833	0.0180492	0.159682	1997	8432	3352	3118	6513	3806	4324	1306	1978	3187	3815	2219	1074	1548
PLCE1	-1.23608	4.30347	6.07261	0.0180526	0.159682	719	1673	108	516	640	575	1070	202	111	212	206	171	446	412
ZKSCAN7	1.66017	3.44768	6.03869	0.0180533	0.159682	0	0	0	415	140	31	334	248	158	436	499	213	205	566
FRMPD4	-1.51241	3.06601	6.04978	0.0180833	0.159862	0	1022	8	1688	371	425	436	61	46	149	255	116	104	355
MAP3K7CL	3.55206	0.54122	5.94623	0.0181155	0.160024	0	0	0	0	0	0	55	4	0	378	71	0	83	0
COL8A2	7.51772	-1.52915	6.14337	0.0181239	0.160024	0	0	0	0	0	0	0	0	0	36	68	49	0	0
SLC9A3R1	-0.66773	8.77972	6.05802	0.0181362	0.160024	5095	27303	6703	13979	27616	14061	27383	8546	8431	8202	12869	9341	5285	5539
LGALSL	-1.4781	5.44681	6.05806	0.0181404	0.160024	360	90	950	576	506	453	1294	204	20	417	242	258	96	154
CHD1	0.528743	7.96097	6.05496	0.018164	0.160131	950	8647	2653	6187	8811	5981	7448	4979	5982	6875	10119	8394	3363	6006
ITM2C	-0.982103	5.53259	6.05827	0.0181762	0.160131	802	2309	342	979	2317	744	2554	402	419	395	908	778	250	869
LOC102167784	8.04546	-0.423006	5.97179	0.01819	0.160131	0	0	0	0	0	0	0	34	0	4	1	40	0	136
MAPK1IP1L	0.712026	7.9087	6.05193	0.0181912	0.160131	194	8245	3675	3892	10004	3519	8296	6270	5585	5965	10823	6804	3086	7897
CD101	-2.64992	2.71391	5.935	0.0182063	0.160179	0	0	0	497	1085	17	901	0	294	0	0	0	0	0
GAREM2	-2.41643	3.62664	5.88839	0.0182178	0.160194	0	0	0	1572	0	125	353	54	0	22	0	123	65	52
LOC100521680	0.658379	8.20655	6.04672	0.0182376	0.160211	1739	6204	1685	8078	8855	5838	7018	5406	6440	7694	15023	7571	3740	5055
ARMCX1	2.10112	2.95168	6.01831	0.018239	0.160211	0	0	0	422	0	0	97	49	395	214	259	496	251	178
LOC102162156	8.32878	0.0839149	5.89693	0.0182804	0.160489	0	0	0	0	0	0	0	0	117	37	0	0	0	109
PRPF4	0.863487	5.80598	6.04216	0.018298	0.160559	476	873	669	452	2856	1530	914	1332	1298	1796	2887	1908	1029	1425
GAS7	-0.821458	7.88461	6.03844	0.0183124	0.160599	2860	15063	2346	8275	11446	8067	13300	2172	3886	4579	4858	5648	2400	3241
LOC102167906	7.42391	-1.68897	6.21028	0.0183299	0.160652	0	0	0	0	0	0	0	0	0	55	27	50	10	0
ZDHHC18	-0.821827	5.89977	6.03785	0.0183377	0.160652	451	3525	519	1754	1447	3217	3735	964	911	975	885	953	881	564
EVI5L	-0.817328	4.81135	6.03641	0.0183832	0.160841	395	1195	920	1430	1269	1003	1428	324	412	635	1000	477	284	618
FAM117A	-1.3552	4.82119	6.0359	0.0183875	0.160841	1338	2184	0	186	1929	572	1310	287	325	601	359	299	247	304
FOXO3	-1.01298	5.92284	6.03299	0.0183885	0.160841	426	1308	1358	1093	1884	1893	1100	336	428	423	513	791	361	955
KARS	0.632393	8.59976	6.02434	0.0184393	0.161148	721	12591	2647	7030	12645	7988	12438	6232	11477	10658	11831	11654	4632	7729
ECE1	-0.829698	6.67091	6.02459	0.0184431	0.161148	1190	3196	675	3681	4520	5217	4358	615	1344	1912	1605	2507	433	2095
LOC100516355	1.06388	5.32586	6.01902	0.0184547	0.161165	0	1642	190	597	1699	750	1038	685	993	2416	1892	1713	929	607
PDZD7	-2.03742	1.74438	5.84755	0.0184786	0.161288	0	275	0	320	0	321	324	14	66	56	71	40	0	0
CDV3	0.525105	9.13673	6.01772	0.0184993	0.161384	3211	13065	6609	17113	31629	12969	19677	11842	16417	16968	19188	19502	7967	22446
API5	0.658936	7.21975	6.01641	0.0185136	0.161423	1365	6945	1388	1790	4367	1553	3928	2771	2499	3460	5918	4829	2320	4667
CFL2	0.904665	5.77091	6.01288	0.0185647	0.161738	332	1711	544	1109	639	936	857	779	1145	2086	1673	615	345	2954
LOC110261315	-4.44166	0.196756	5.9955	0.0185811	0.161738	0	201	0	246	0	0	85	0	0	0	0	0	19	0
LOC102164818	1.83072	3.80501	5.97348	0.0185845	0.161738	0	103	0	92	287	122	90	36	235	94	121	286	121	1000
ZIC3	2.20973	3.1641	5.94238	0.0185971	0.161738	0	329	0	147	0	0	188	322	396	198	1565	20	97	66
ACBD6	1.33087	4.86294	6.01028	0.0186021	0.161738	0	266	0	434	819	241	1060	739	874	561	1230	863	315	749
CCDC66	0.932213	5.23355	6.00989	0.0186083	0.161738	150	952	180	1090	1132	435	1541	960	1066	1395	1789	961	976	776
SCAI	1.5334	3.82804	5.99614	0.0186249	0.161797	0	92	38	706	0	204	215	345	203	529	466	515	227	713
SLC35G1	-1.13123	5.76048	6.00502	0.0186404	0.161814	693	2633	0	1160	3726	3277	2572	254	286	479	1064	1244	584	970
LCORL	-0.830033	6.03119	6.00269	0.0186524	0.161814	1676	1413	1281	2470	2805	1675	3055	1029	805	961	1397	1344	928	562
STAG2	0.82609	7.84822	5.99745	0.0186858	0.161814	337	8024	3094	5174	7768	6057	4172	5404	3295	5623	11366	7867	5152	8424
COMMD8	1.12136	4.92068	6.00151	0.0186877	0.161814	198	587	100	1075	475	933	810	470	700	2918	1030	625	548	1218
PIGQ	-1.04784	5.08613	6.00073	0.0187026	0.161814	440	1892	1359	743	1051	1015	1121	188	641	523	877	591	165	369
KIF21A	0.899514	6.30142	5.99627	0.0187075	0.161814	0	4731	801	2084	2768	1524	2084	2245	2058	3469	6302	3693	685	2102
BACE2	-1.3054	5.4835	5.99843	0.0187106	0.161814	678	507	273	626	2448	530	2411	184	462	350	399	404	257	319
DDX4	1.9912	3.17627	5.9077	0.0187176	0.161814	0	0	467	168	194	66	94	149	287	89	103	2904	57	49
LOC102164325	9.40871	1.79467	5.93407	0.0187275	0.161814	0	0	0	0	0	0	0	0	0	0	184	37	51	291
FAM92A	2.22454	2.33953	5.9103	0.018742	0.161814	0	0	0	0	173	0	136	149	100	131	389	102	128	160
AMPH	7.60459	-0.936921	5.9036	0.0187453	0.161814	0	0	0	0	0	0	0	1	65	2	62	32	0	0
STXBP6	-1.06463	6.43974	5.99146	0.0187496	0.161814	1771	7448	751	1498	2574	2876	3217	471	1930	1646	1757	964	442	850
ZFP36L2	-1.3969	5.68631	5.99256	0.0187759	0.161814	0	139	111	3045	3030	1875	5471	240	378	566	1669	607	490	42
CLIP4	1.79342	3.0545	5.93208	0.0187797	0.161814	0	0	0	128	262	34	181	96	99	810	251	78	161	175
LOC100511376	0.548276	9.05837	5.98645	0.0187865	0.161814	2333	15219	6743	9891	22559	12607	15396	9214	14632	13387	19494	15968	6513	17542
ZWILCH	1.2102	5.75079	5.98871	0.0187899	0.161814	421	647	0	519	1485	2383	410	1088	1142	1394	3213	2274	1057	1341
PSMC3IP	1.71856	2.4997	5.87333	0.0187931	0.161814	0	0	12	0	415	78	123	259	99	263	427	362	201	16
MFSD10	-1.253	4.08358	5.98554	0.0188061	0.161842	0	693	341	1459	891	262	1457	195	375	124	510	286	129	82
CCNT1	0.66091	7.63141	5.98268	0.0188227	0.161901	649	5721	2631	3939	6541	3955	7610	3089	6254	6001	8347	6071	3210	5472
CADPS	-2.03829	2.00929	5.80106	0.0188365	0.161935	0	149	0	757	549	281	0	0	88	126	0	0	41	81
SLAIN2	0.750841	6.6821	5.97928	0.0188588	0.161976	373	2841	546	2527	2949	1499	2729	944	2222	3622	3054	2649	1720	3042
LOC102163241	2.97994	1.57766	5.87482	0.0188608	0.161976	0	0	0	0	0	97	0	0	54	184	58	244	98	0
SPATA5L1	1.23672	3.96574	5.97368	0.0188809	0.162064	0	571	0	295	130	224	257	134	478	440	516	866	144	233
ACAP3	-1.16371	3.56698	5.96372	0.0188912	0.162068	0	365	350	306	983	644	1029	105	140	236	195	337	129	145
LOC110258334	7.45194	0.0140695	5.83759	0.0189448	0.162444	0	0	0	0	0	0	0	21	36	24	16	33	0	14
LOC106509893	-2.2103	2.55885	5.82397	0.0189833	0.162691	0	0	410	131	265	275	235	102	17	34	44	49	0	0
PPP2CB	0.68434	6.40954	5.96364	0.0190073	0.162812	500	2356	627	987	2773	2570	1943	1713	2056	2349	2493	1908	992	3214
LOC106507059	8.20932	-0.514058	5.89519	0.0190369	0.162899	0	0	0	0	0	0	0	0	27	0	0	24	0	190
CADPS2	1.0097	6.98723	5.9598	0.0190394	0.162899	1592	2323	1790	1028	1986	2478	942	1089	1945	5987	4776	2941	2423	4273
ZPR1	0.955903	6.21003	5.95985	0.0190471	0.162899	0	1211	1041	1271	1088	1255	2238	1256	1709	1110	3050	2596	1088	2009
NXF1	-0.757296	5.80855	5.95833	0.0190693	0.163005	498	2740	731	1358	2617	2150	3129	450	1054	860	1627	873	534	827
ZC3H15	0.977691	6.19942	5.95552	0.0190884	0.163084	0	4000	725	1026	2108	899	1568	1759	1682	1970	3893	2509	1011	2427
GATA2	-0.735731	8.48288	5.95219	0.0191069	0.163158	5421	21136	6710	11352	21043	13874	14181	4724	8568	7671	11062	8190	3457	3192
TCTA	1.53737	3.47814	5.92882	0.0191461	0.163408	0	278	0	86	134	276	261	139	80	277	245	236	210	1106
CIDEC	-4.35615	1.74513	5.82024	0.0191856	0.163575	0	0	0	847	0	0	90	0	17	0	21	0	0	0
LOC102160670	8.64124	0.403045	5.77983	0.019195	0.163575	0	0	0	0	0	0	0	0	0	0	0	81	0	244
LRRC23	2.76749	0.338269	5.78028	0.0191953	0.163575	0	0	0	0	0	0	72	37	0	124	106	128	15	0
SRRM3	-5.00036	0.7414	5.85102	0.0192052	0.163575	0	119	0	0	0	358	55	0	2	0	11	0	0	0
VRK2	1.24526	3.90788	5.93847	0.0192343	0.163684	0	390	28	502	419	186	469	478	365	479	774	1075	321	216
LOC100624032	3.36385	0.969719	5.76971	0.0192424	0.163684	0	0	0	0	0	0	48	43	89	94	24	162	0	0
HSPA8	0.741313	11.4572	5.93729	0.0192477	0.163684	16451	77823	20488	69306	90885	35310	90973	39043	45893	46798	94476	64302	34453	178266
PSD	-1.97074	3.10174	5.86254	0.0192588	0.163695	0	691	331	174	491	165	460	46	94	49	80	38	17	143
ALDH16A1	-1.02605	5.45155	5.9369	0.0192781	0.16372	559	2408	2139	1618	1748	1989	1769	736	839	842	1340	814	473	303
MCM10	1.06613	6.68102	5.93516	0.0192816	0.16372	1021	3169	723	1723	3247	3450	2105	3355	4593	4881	6002	4370	2324	1202
PSAP	-1.19087	11.0448	5.93221	0.019296	0.163758	15263	66298	42348	54985	183278	32430	139964	16386	50377	16505	25455	20599	19975	18807
MRPL19	0.981999	5.39201	5.93339	0.0193174	0.163785	0	1318	312	787	1466	820	1846	977	1494	2119	3028	1088	726	646
MID1	3.06391	2.34596	5.79155	0.0193189	0.163785	0	0	0	0	0	0	107	2	91	245	133	51	202	0
EPN2	-1.06347	5.64585	5.93222	0.0193288	0.163785	1132	1277	1252	2203	2625	1523	1916	486	963	1043	1119	571	491	397
ABCC1	-1.08832	4.79501	5.93116	0.0193495	0.163867	354	705	664	778	1100	1249	1757	226	121	518	405	372	257	657
PSMD10	1.15478	5.7371	5.92707	0.0193674	0.163867	0	1237	320	1065	1002	1375	1462	1457	787	594	1784	1643	1190	3104
FAR2	2.19536	1.58511	5.77571	0.0193681	0.163867	0	153	0	0	0	0	117	39	0	159	183	326	66	227
LOC100520903	-1.99405	4.03974	5.91247	0.01938	0.163883	375	0	71	374	2578	938	233	190	35	192	150	305	41	0
GRB10	-1.06145	6.8043	5.92035	0.0194148	0.164094	1575	6523	2730	3595	2179	5612	3216	748	2339	893	1626	1527	1185	1992
AFAP1	-1.54762	3.24593	5.88029	0.0194409	0.16416	0	256	0	1061	407	310	1013	169	182	167	69	104	53	54
SRRM4	4.08771	0.834641	5.75092	0.0194451	0.16416	0	0	0	0	0	25	0	6	0	74	42	61	36	141
MT1A	9.10827	1.48602	5.83787	0.0194542	0.16416	0	0	0	0	0	0	0	99	0	145	135	62	19	0
LOC110255390	8.99015	0.889279	5.78079	0.0194698	0.16416	0	0	0	0	0	0	0	0	0	0	0	424	0	0
U2SURP	0.557546	8.07154	5.91389	0.0194722	0.16416	4146	8571	3017	5956	9183	5210	6021	3914	7138	9148	14201	8369	4778	7205
TMEM91	-3.20551	1.22905	5.94788	0.0194863	0.164195	486	176	0	88	0	165	0	19	32	14	0	0	27	0
PPM1F	-0.963849	5.85593	5.91308	0.0194996	0.164224	0	3631	1939	1671	3850	2851	2607	712	1145	547	1992	1350	423	712
SHANK3	-0.878048	5.88218	5.91184	0.0195146	0.16426	1290	2214	698	2294	4105	2968	1490	756	1259	1280	1556	1215	364	620
ZNF391	8.23256	0.255559	5.77968	0.0195238	0.16426	0	0	0	0	0	0	0	0	54	3	132	65	0	0
LOC102165590	8.6001	0.338049	5.74712	0.0195417	0.164327	0	0	0	0	0	0	0	25	67	56	181	0	0	0
RDH10	1.34839	5.01663	5.90834	0.0195632	0.16442	0	725	0	2	994	486	1241	540	1755	1742	2209	511	53	123
LOC102163398	1.4994	3.602	5.93109	0.0195726	0.16442	0	815	0	0	374	521	213	534	548	718	1274	672	381	155
RPL7L1	0.933034	6.16595	5.902	0.0195988	0.164422	326	998	550	1400	2115	1512	1984	1645	2560	2182	3243	1718	971	1402
PRKX	-0.667982	8.27243	5.90075	0.0195989	0.164422	2064	8046	2801	8781	14559	16452	20021	3230	6849	7618	5237	5149	2735	4134
TM7SF2	-2.94703	2.61731	5.78245	0.0196027	0.164422	482	332	0	0	195	0	369	15	77	0	0	31	31	0
GPT	-2.51992	1.80767	5.72842	0.0196263	0.164537	0	447	0	196	62	326	0	0	17	39	84	0	7	0
IKZF4	2.51225	1.92523	5.75008	0.0196525	0.164673	0	0	0	0	0	86	74	36	198	91	143	106	33	149
PUS3	1.01344	5.31914	5.89623	0.0196768	0.164793	358	695	637	271	900	362	1600	836	862	1485	1839	1456	460	1349
SMCHD1	0.561075	7.72173	5.89027	0.0197013	0.164851	997	6481	3146	4228	7291	4357	6071	2850	6746	6698	9394	7970	2640	3612
LOC100512052	1.08753	5.37359	5.89348	0.0197037	0.164851	526	993	0	939	936	681	866	923	1302	2182	2311	1511	547	230
DPP9	-0.788252	5.34773	5.88899	0.0197509	0.165006	844	1789	307	1168	1507	1473	2688	674	522	672	813	726	558	515
STAG3	2.08595	2.81576	5.79657	0.0197641	0.165006	0	0	0	0	169	0	453	33	6	72	117	1608	11	271
NPEPL1	-1.33564	3.48226	5.82577	0.0197766	0.165006	0	238	89	770	303	603	279	39	75	168	304	112	30	43
ADGRG1	-1.96848	4.15803	5.83988	0.0197774	0.165006	474	233	0	0	1597	381	473	3	0	260	24	121	140	89
STX19	2.9497	0.263558	5.79005	0.0197787	0.165006	0	0	0	0	38	0	41	60	0	72	0	180	0	183
JUNB	-1.43929	3.28324	5.84915	0.0197834	0.165006	0	533	646	179	375	301	575	107	68	134	247	123	127	12
B3GALNT1	1.18204	4.476	5.88531	0.0197919	0.165006	286	1526	0	140	987	128	490	385	1038	989	2344	998	242	611
FAM19A5	-4.10235	-0.156241	5.85089	0.0198122	0.165048	1	0	0	226	170	1	64	0	3	0	0	0	0	18
HKDC1	-1.78684	2.75625	5.73057	0.0198182	0.165048	0	219	931	324	118	399	466	64	249	159	0	103	72	0
FHL1	-1.75708	5.15726	5.87416	0.0198403	0.165048	0	691	326	1652	1199	335	1206	63	101	159	213	371	90	253
PTX4	-2.00033	3	5.78245	0.0198484	0.165048	0	179	586	314	215	0	486	7	50	183	0	60	70	12
THOC3	1.18255	4.7621	5.87945	0.0198552	0.165048	305	606	0	473	963	86	776	822	538	1049	1713	736	325	684
IL9R	-2.63962	1.68092	5.70088	0.0198584	0.165048	0	156	0	220	0	255	91	0	55	0	0	40	0	0
TKT	-0.569968	9.03419	5.87173	0.019882	0.165048	6534	34266	6386	13609	31278	15878	32474	9197	11061	9884	12940	12606	7939	6179
LOC102157836	1.65323	2.28912	5.81437	0.0198825	0.165048	0	191	0	155	0	63	118	194	323	287	368	158	30	15
BRD1	-0.763723	5.83906	5.87418	0.0198868	0.165048	342	2306	719	3206	1409	2328	2058	522	1114	854	1577	780	513	671
ARRDC1	-0.991168	4.8018	5.87518	0.0199039	0.165107	875	877	695	681	832	489	1120	284	421	591	397	549	228	100
NUS1	0.610003	8.24703	5.86441	0.0199546	0.165333	2508	6583	2445	5709	9055	4695	14140	6801	7119	7359	10670	7246	4890	8877
GOLT1B	0.716476	6.97859	5.8646	0.0199571	0.165333	1096	2723	767	2404	5294	2644	3906	2345	5646	4225	5898	2780	1173	3080
GAB3	-2.40022	2.06069	5.73003	0.0199647	0.165333	0	0	0	0	573	15	948	30	15	0	70	56	0	46
[truncated: 14,551 more rows]

## Sheet: S2 KEGG Pathways (All)
Supplementary Table S2: KEGG Pathway Analysis for all differentially expressed genes from the comparisons between MST-hatching (MST-H) blastocysts and mICSI-hatching (mICSI-H) blastocysts; and MST-hatching (MST-H) blastocysts and mICSI-expanded (mICSI-E) blastocysts. Significance = P < 0.05. Rose = Common pathways to both sets.
MST- H v mICSI-H	MST-H v mICSI-E
Ribosome	Oxidative phosphorylation
Coronavirus disease - COVID-19	Non-alcoholic fatty liver disease
Huntington disease	Cell cycle
Thermogenesis	Diabetic cardiomyopathy
Oxidative phosphorylation	Cellular senescence
Endocytosis	Amyotrophic lateral sclerosis
Parkinson disease	Chemical carcinogenesis - reactive oxygen species
Amyotrophic lateral sclerosis	Parkinson disease
Oocyte meiosis	Citrate cycle (TCA cycle)
Virion - Herpesvirus	Human papillomavirus infection
Chemical carcinogenesis - reactive oxygen species	Huntington disease
Pyruvate metabolism	Lipoic acid metabolism
Mitophagy - animal	MicroRNAs in cancer
Amphetamine addiction	Human T-cell leukemia virus 1 infection
Prion disease	Thermogenesis
mTOR signaling pathway	Valine, leucine and isoleucine degradation
Longevity regulating pathway	DNA replication
Alcoholism	Pathways in cancer
PI3K-Akt signaling pathway	Metabolic pathways
Alzheimer disease	Pathways of neurodegeneration - multiple diseases
Apelin signaling pathway	Alzheimer disease
Non-alcoholic fatty liver disease	One carbon pool by folate
Tuberculosis	AMPK signaling pathway
Polycomb repressive complex	ECM-receptor interaction
Citrate cycle (TCA cycle)	mTOR signaling pathway
Hippo signaling pathway	Carbon metabolism
Diabetic cardiomyopathy	Prion disease
Drug metabolism - cytochrome P450	PI3K-Akt signaling pathway
AMPK signaling pathway	2-Oxocarboxylic acid metabolism
Pathways of neurodegeneration - multiple diseases	FoxO signaling pathway
C-type lectin receptor signaling pathway	p53 signaling pathway
Phototransduction	Propanoate metabolism
	Nucleocytoplasmic transport
	Collecting duct acid secretion
	Antifolate resistance
	Aldosterone-regulated sodium reabsorption
	Pyruvate metabolism
	Fatty acid degradation
	Insulin resistance
	Chemical carcinogenesis - receptor activation
	Progesterone-mediated oocyte maturation
	Retrograde endocannabinoid signaling
	Inflammatory bowel disease
	Endocytosis
	Hepatitis B

## Sheet: S3 KEGG Pathways (Up)
Supplementary Table S3: KEGG Pathway Analysis for upregulated differentially expressed genes from the comparisons between MST-hatching (MST-H) blastocysts and mICSI-hatching (mICSI-H) blastocysts; and MST-hatching (MST-H) blastocysts and mICSI-expanded (mICSI-E) blastocysts. Significance = P < 0.05. Rose = Common pathways to both sets.
MST- H v mICSI-H	MST-H v mICSI-E
Ribosome	Oxidative phosphorylation
Coronavirus disease - COVID-19	Metabolic pathways
Oxidative phosphorylation	Cell cycle
Parkinson disease	Non-alcoholic fatty liver disease
Oocyte meiosis	Amyotrophic lateral sclerosis
Huntington disease	Citrate cycle (TCA cycle)
Amyotrophic lateral sclerosis	Parkinson disease
Alzheimer disease	DNA replication
Endocytosis	Diabetic cardiomyopathy
Prion disease	Carbon metabolism
Thermogenesis	Nucleocytoplasmic transport
Diabetic cardiomyopathy	Prion disease
Chemical carcinogenesis - reactive oxygen species	Thermogenesis
Cell cycle	Huntington disease
Spliceosome	One carbon pool by folate
Hepatitis C	Lipoic acid metabolism
Pathways of neurodegeneration - multiple diseases	Valine, leucine and isoleucine degradation
Non-alcoholic fatty liver disease	Spliceosome
Tuberculosis	Chemical carcinogenesis - reactive oxygen species
Alcoholism	Ribosome
Nucleocytoplasmic transport	2-Oxocarboxylic acid metabolism
Pyruvate metabolism	Fatty acid degradation
Mitophagy - animal	Retrograde endocannabinoid signaling
Polycomb repressive complex	Alzheimer disease
Proteasome	Pyruvate metabolism
Glycolysis / Gluconeogenesis	Collecting duct acid secretion
Asthma	Nucleotide excision repair
Apelin signaling pathway	Base excision repair
	Fatty acid metabolism
	Biosynthesis of amino acids
	Homologous recombination
	Propanoate metabolism
	RNA degradation
	Glycolysis / Gluconeogenesis
	Mismatch repair
	Progesterone-mediated oocyte maturation
	Fanconi anemia pathway
	Oocyte meiosis
	Endocytosis
	Glyoxylate and dicarboxylate metabolism
	Antifolate resistance
	Pathways of neurodegeneration - multiple diseases
	PPAR signaling pathway
	Pentose and glucuronate interconversions
	Cellular senescence
	Synaptic vesicle cycle

## Sheet: S4 KEGG Pathways (Down)
Supplementary Table S4: KEGG Pathway Analysis for downregulated differentially expressed genes from the comparisons between MST-hatching (MST-H) blastocysts and mICSI-hatching (mICSI-H) blastocysts; and MST-hatching (MST-H) blastocysts and mICSI-expanded (mICSI-E) blastocysts. Significance = P < 0.05. Rose = Common pathways to both sets.
MST- H v mICSI-H	MST-H v mICSI-E
Longevity regulating pathway	Pathways in cancer
TNF signaling pathway	Human papillomavirus infection
AMPK signaling pathway	Hippo signaling pathway
p53 signaling pathway	PI3K-Akt signaling pathway
PI3K-Akt signaling pathway	ECM-receptor interaction
ABC transporters	Focal adhesion
Toxoplasmosis	Signaling pathways regulating pluripotency of stem cells
mTOR signaling pathway	MicroRNAs in cancer
Small cell lung cancer	MAPK signaling pathway
Focal adhesion	Inflammatory bowel disease
Thermogenesis	Th1 and Th2 cell differentiation
Virion - Herpesvirus	Basal cell carcinoma
Cocaine addiction	AGE-RAGE signaling pathway in diabetic complications
	Human T-cell leukemia virus 1 infection
	Transcriptional misregulation in cancer
	FoxO signaling pathway
	Hepatocellular carcinoma
	Cytoskeleton in muscle cells
	Cellular senescence
	Wnt signaling pathway
	Gastric cancer
	ABC transporters
	Th17 cell differentiation
	Rap1 signaling pathway
	Small cell lung cancer
	Toxoplasmosis
	cAMP signaling pathway
	Cornified envelope formation
	Chemical carcinogenesis - receptor activation
	Breast cancer
	Insulin resistance
	Cocaine addiction
	TGF-beta signaling pathway
	Proteoglycans in cancer
	TNF signaling pathway
	Hepatitis B
	Cholinergic synapse
	Axon guidance
	Amoebiasis
	p53 signaling pathway
	Relaxin signaling pathway
	Phospholipase D signaling pathway
	Notch signaling pathway
	IgSF CAM signaling
	Cushing syndrome
	AMPK signaling pathway
	Fluid shear stress and atherosclerosis
	Neurotrophin signaling pathway
	VEGF signaling pathway
	Efferocytosis
	Morphine addiction
	Renal cell carcinoma
	Hypertrophic cardiomyopathy

## Sheet: S5 Reactome MST-H v mICSI-H
Supplementary Table S5: Reactome Pathway Analysis for all differentially expressed genes from the comparison between MST-hatching (MST-H) blastocysts and mICSI-hatching (mICSI-H) blastocysts. Significance = FDR < 0.05.
Name	Direction.CAGRF25080195-MST.Hatching_v_mICSI.Hatching-all_genes	FDR.CAGRF25080195-MST.Hatching_v_mICSI.Hatching-all_genes	PValue.CAGRF25080195-MST.Hatching_v_mICSI.Hatching-all_genes	NGenes.CAGRF25080195-MST.Hatching_v_mICSI.Hatching-all_genes	MeanAbsT0.CAGRF25080195-MST.Hatching_v_mICSI.Hatching-all_genes	MeanWeightT0.CAGRF25080195-MST.Hatching_v_mICSI.Hatching-all_genes	av_foldchange.CAGRF25080195-MST.Hatching_v_mICSI.Hatching-all_genes	sig.CAGRF25080195-MST.Hatching_v_mICSI.Hatching-all_genes
Antiviral mechanism by IFN-stimulated genes	Up	1e-05	1e-05	2080	3.944	-0.107123	0.66108	TRUE
Interactions of Rev with host cellular proteins	Up	1e-05	1e-05	416	5.63665	3.53918	0.714702	TRUE
Nuclear import of Rev protein	Up	1e-05	1e-05	405	5.34371	3.29995	0.712302	TRUE
Nuclear Receptor transcription pathway	Up	1e-05	1e-05	480	4.60264	1.92825	0.589005	TRUE
CD28 dependent PI3K/Akt signaling	Up	1e-05	1e-05	595	4.22349	0.824136	0.648956	TRUE
RHO GTPases regulate CFTR trafficking	Up	1e-05	1e-05	909	7.51516	5.58872	0.511358	TRUE
Defective CFTR causes cystic fibrosis	Up	1e-05	1e-05	1469	5.30898	1.5036	0.58523	TRUE
Deubiquitination	Up	1e-05	1e-05	3113	3.63292	0.22343	0.660493	TRUE
Ub-specific processing proteases	Up	1e-05	1e-05	2562	4.46453	0.67464	0.641618	TRUE
TP53 regulates transcription of additional cell cycle genes whose exact role in the p53 pathway remain uncertain	Up	1e-05	1e-05	461	4.38744	1.46922	0.674999	TRUE
PI5P, PP2A and IER3 Regulate PI3K/AKT Signaling	Up	1e-05	1e-05	1151	4.1722	0.300725	0.583098	TRUE
Ethanol oxidation	Up	1e-05	1e-05	11	6.65256	6.88572	2.00033	TRUE
Interferon gamma signaling	Up	1e-05	1e-05	877	3.27715	0.326853	0.644539	TRUE
Cargo recognition for clathrin-mediated endocytosis	Up	1e-05	1e-05	1915	4.60748	1.35696	0.646042	TRUE
Transcriptional regulation by the AP-2 (TFAP2) family of transcription factors	Up	1e-05	1e-05	1138	4.71826	1.30947	0.62293	TRUE
TFAP2 (AP-2) family regulates transcription of growth factors and their receptors	Up	1e-05	1e-05	583	3.87175	0.918233	0.557173	TRUE
RUNX1 regulates estrogen receptor mediated transcription	Up	1e-05	1e-05	322	6.86211	4.19467	0.493016	TRUE
RUNX1 regulates transcription of genes involved in WNT signaling	Up	1e-05	1e-05	307	6.79375	4.30225	0.480822	TRUE
RHOQ GTPase cycle	Up	1e-05	1e-05	1430	5.34845	3.03463	0.569503	TRUE
Activation of AMPK downstream of NMDARs	Up	1e-05	1e-05	481	7.63693	4.48968	0.638222	TRUE
Aggrephagy	Up	1e-05	1e-05	1474	4.43375	1.24125	0.568246	TRUE
Virion Assembly and Release	Up	1e-05	1e-05	297	4.64763	3.47088	0.663545	TRUE
Maturation of nucleoprotein	Up	1e-05	1e-05	400	5.19258	2.7322	0.660008	TRUE
SARS-CoV-2 Genome Replication and Transcription	Up	1e-05	1e-05	280	6.26649	3.84666	0.712432	TRUE
Transcription of SARS-CoV-2 sgRNAs	Up	1e-05	1e-05	158	7.00902	5.51304	0.786601	TRUE
Nuclear events stimulated by ALK signaling in cancer	Up	1e-05	1e-05	838	3.30084	0.311872	0.59278	TRUE
Induction of Cell-Cell Fusion	Up	1e-05	1e-05	324	4.01818	2.77577	0.637274	TRUE
Developmental Cell Lineages	Up	1e-05	1e-05	1719	5.35454	2.71372	0.601547	TRUE
Developmental Cell Lineages of the Exocrine Pancreas	Up	1e-05	1e-05	1151	6.70316	4.48304	0.587838	TRUE
PKR-mediated signaling	Up	1e-05	1e-05	1509	4.83532	1.08727	0.650229	TRUE
Mitochondrial unfolded protein response (UPRmt)	Up	1e-05	1e-05	638	5.24817	2.47716	0.573236	TRUE
Developmental Lineage of Pancreatic Ductal Cells	Up	1e-05	1e-05	1089	6.90824	4.75203	0.573361	TRUE
Developmental Lineage of Mammary Gland Luminal Epithelial Cells	Up	1e-05	1e-05	433	5.11089	2.42225	0.443448	TRUE
Lectin pathway of complement activation	Up	1e-05	0.001	306	4.41634	3.24886	0.673261	TRUE
Creation of C4 and C2 activators	Up	1e-05	0.001	315	4.05229	2.91696	0.671624	TRUE
SIRT1 negatively regulates rRNA expression	Up	1e-05	0.001	382	3.79562	1.24674	0.692023	TRUE
VEGFR2 mediated vascular permeability	Up	1e-05	0.001	762	3.53424	0.0423638	0.643807	TRUE
Clathrin-mediated endocytosis	Up	1e-05	0.001	2108	4.11168	0.907175	0.659803	TRUE
Interferon Signaling	Up	0.001	0.001	2645	3.56037	-0.0917423	0.681286	TRUE
Nonsense-Mediated Decay (NMD)	Up	0.001	0.001	778	7.26069	3.97723	0.713745	TRUE
Attachment and Entry	Up	1e-05	0.001	478	2.87222	0.979723	0.546532	TRUE
ALK mutants bind TKIs	Up	1e-05	0.001	325	5.19782	3.23311	0.739131	TRUE
Nonsense Mediated Decay (NMD) independent of the Exon Junction Complex (EJC)	Up	0.001	0.001	563	7.56426	4.79558	0.722966	TRUE
Nonsense Mediated Decay (NMD) enhanced by the Exon Junction Complex (EJC)	Up	0.001	0.001	778	7.26069	3.97723	0.713745	TRUE
Regulation of CDH1 Expression and Function	Up	1e-05	0.001	1986	3.1688	-1.29343	0.610615	TRUE
Regulation of Expression and Function of Type I Classical Cadherins	Up	1e-05	0.001	1986	3.1688	-1.29343	0.610615	TRUE
Nuclear signaling by ERBB4	Up	1e-05	0.002	647	3.89672	0.966562	0.574632	TRUE
RHO GTPase Effectors	Up	1e-05	0.002	2973	2.81825	-0.2295	0.586327	TRUE
PI3K/AKT Signaling in Cancer	Up	1e-05	0.002	1136	4.08889	0.0459155	0.597674	TRUE
ABC-family proteins mediated transport	Up	1e-05	0.002	1577	4.77321	1.09638	0.590526	TRUE
SUMOylation of intracellular receptors	Up	1e-05	0.002	563	5.07296	1.91264	0.561253	TRUE
Activation of NMDA receptors and postsynaptic events	Up	1e-05	0.002	1076	4.42117	0.908435	0.645219	TRUE
ABC transporter disorders	Up	1e-05	0.002	1502	5.03996	1.28223	0.582404	TRUE
Disorders of transmembrane transporters	Up	1e-05	0.002	1762	4.64545	1.13279	0.61744	TRUE
Transcriptional regulation by RUNX1	Up	1e-05	0.002	1997	3.55716	-0.848703	0.666527	TRUE
Signaling by Nuclear Receptors	Up	1e-05	0.002	2523	3.15543	-0.473933	0.682419	TRUE
Extra-nuclear estrogen signaling	Up	1e-05	0.002	1288	4.17121	0.132192	0.618542	TRUE
RHO GTPase cycle	Up	1e-05	0.002	2918	2.10048	-0.541002	0.643248	TRUE
Protein hydroxylation	Up	1e-05	0.002	272	6.09369	4.76428	0.81117	TRUE
Cellular response to starvation	Up	0.001	0.002	818	5.64722	2.81048	0.698457	TRUE
SARS-CoV-1 modulates host translation machinery	Up	0.001	0.002	450	6.76499	4.23174	0.79685	TRUE
Early SARS-CoV-2 Infection Events	Up	1e-05	0.002	758	2.5835	-0.0377802	0.577443	TRUE
Developmental Lineage of Mammary Gland Alveolar Cells	Up	1e-05	0.002	308	6.02724	3.49779	0.444102	TRUE
Gamma carboxylation, hypusinylation, hydroxylation, and arylsulfatase activation	Up	1e-05	0.003	369	4.69336	3.24814	0.784809	TRUE
Negative regulation of the PI3K/AKT network	Up	1e-05	0.003	1220	4.05698	0.14015	0.598106	TRUE
Co-stimulation by CD28	Up	1e-05	0.003	901	3.46404	-0.214741	0.650051	TRUE
SUMOylation of transcription cofactors	Up	1e-05	0.003	778	3.17953	0.226652	0.662888	TRUE
ESR-mediated signaling	Up	1e-05	0.003	2295	3.20402	-0.65311	0.665463	TRUE
Estrogen-dependent gene expression	Up	1e-05	0.003	1602	3.52179	-0.176655	0.647186	TRUE
Regulation of Homotypic Cell-Cell Adhesion	Up	1e-05	0.003	2073	3.3344	-1.06584	0.612719	TRUE
Initial triggering of complement	Up	1e-05	0.004	338	3.60626	2.50915	0.686371	TRUE
Viral mRNA Translation	Up	0.001	0.004	490	7.18024	4.43769	0.737006	TRUE
Integrin cell surface interactions	Up	0.001	0.004	582	2.74148	1.37082	0.666828	TRUE
Post NMDA receptor activation events	Up	1e-05	0.004	1042	4.42151	0.901686	0.638239	TRUE
Positive epigenetic regulation of rRNA expression	Up	0.001	0.004	929	3.75894	0.286294	0.679318	TRUE
GTP hydrolysis and joining of the 60S ribosomal subunit	Up	0.001	0.004	552	7.35497	4.32425	0.700895	TRUE
TFAP2A acts as a transcriptional repressor during retinoic acid induced cell differentiation	Up	1e-05	0.004	299	5.38377	4.03819	0.754244	TRUE
Intracellular signaling by second messengers	Up	1e-05	0.004	2873	2.77954	-1.45309	0.671127	TRUE
Complex III assembly	Up	1e-05	0.004	160	3.99003	3.09125	0.846013	TRUE
PIP3 activates AKT signaling	Up	1e-05	0.005	2726	2.83536	-1.47947	0.655174	TRUE
Constitutive Signaling by Aberrant PI3K in Cancer	Up	1e-05	0.005	837	4.1796	0.76365	0.573805	TRUE
Selenocysteine synthesis	Up	0.001	0.005	473	7.1021	4.34549	0.758634	TRUE
Adherens junctions interactions	Up	1e-05	0.005	2125	3.2214	-1.08732	0.609808	TRUE
B-WICH complex positively regulates rRNA expression	Up	0.001	0.005	692	3.94284	0.569183	0.756348	TRUE
Eukaryotic Translation Initiation	Up	0.001	0.005	592	7.21891	4.17715	0.694206	TRUE
Activation of the mRNA upon binding of the cap-binding complex and eIFs, and subsequent binding to 43S	Up	0.001	0.005	491	6.04221	3.22289	0.696206	TRUE
Ribosomal scanning and start codon recognition	Up	0.001	0.005	465	6.01118	3.20415	0.706733	TRUE
Cap-dependent Translation Initiation	Up	0.001	0.005	592	7.21891	4.17715	0.694206	TRUE
Chaperone Mediated Autophagy	Up	1e-05	0.005	1643	4.32375	1.1115	0.583423	TRUE
Developmental Cell Lineages of the Integumentary System	Up	0.001	0.005	897	2.79369	-0.22111	0.566257	TRUE
PELO:HBS1L and ABCE1 dissociate a ribosome on a non-stop mRNA	Up	0.001	0.005	478	7.65503	4.90813	0.780241	TRUE
Neurotransmitter receptors and postsynaptic signal transmission	Up	1e-05	0.006	1622	4.42883	1.20118	0.724069	TRUE
Translation initiation complex formation	Up	0.001	0.006	484	5.78162	3.04762	0.682835	TRUE
Eukaryotic Translation Termination	Up	0.001	0.006	480	7.5001	4.81585	0.774438	TRUE
Late endosomal microautophagy	Up	1e-05	0.006	1470	4.60446	1.53706	0.555958	TRUE
L13a-mediated translational silencing of Ceruloplasmin expression	Up	0.001	0.007	569	7.02246	4.05826	0.682955	TRUE
Peptide chain elongation	Up	0.001	0.007	484	7.20787	4.41331	0.791039	TRUE
TAK1-dependent IKK and NF-kappa-B activation	Up	1e-05	0.007	1263	3.04788	-1.50329	0.638885	TRUE
TP53 Regulates Transcription of Cell Cycle Genes	Up	1e-05	0.007	888	3.26549	-0.156896	0.644173	TRUE
Formation of the ternary complex, and subsequently, the 43S complex	Up	0.001	0.007	432	6.19234	3.40006	0.721833	TRUE
Regulation of CDH11 gene transcription	Up	1e-05	0.007	199	4.28852	2.21732	0.561531	TRUE
Regulation of Expression and Function of Type II Classical Cadherins	Up	0.001	0.007	385	3.70065	0.724656	0.597844	TRUE
Eukaryotic Translation Elongation	Up	0.001	0.008	508	6.83767	4.04936	0.772141	TRUE
Host Interactions of HIV factors	Up	0.001	0.008	1507	3.61964	-0.675152	0.661183	TRUE
Cell-cell junction organization	Up	1e-05	0.008	2205	3.31638	-0.896594	0.614835	TRUE
Ovarian tumor domain proteases	Up	1e-05	0.008	1051	3.04546	-1.49336	0.562612	TRUE
Response of EIF2AK4 (GCN2) to amino acid deficiency	Up	0.001	0.008	612	6.17034	3.21528	0.750259	TRUE
Developmental Lineages of the Mammary Gland	Up	1e-05	0.008	765	3.02958	0.050327	0.537365	TRUE
TNFR1-mediated ceramide production	Up	1e-05	0.009	172	7.49066	6.05697	0.752629	TRUE
Formation of a pool of free 40S subunits	Up	0.001	0.009	502	7.39899	4.48708	0.738874	TRUE
Regulation of expression of SLITs and ROBOs	Up	0.001	0.009	1179	6.32828	2.01632	0.752637	TRUE
Influenza Viral RNA Transcription and Replication	Up	0.001	0.01	852	5.46881	2.19588	0.733356	TRUE
SRP-dependent cotranslational protein targeting to membrane	Up	0.001	0.01	539	6.014	3.46911	0.735237	TRUE
Regulation of TP53 Activity through Phosphorylation	Up	0.002	0.01	1313	2.46907	-1.87104	0.689055	TRUE
ZNF598 and the Ribosome-associated Quality Trigger (RQT) complex dissociate a ribosome stalled on a no-go mRNA	Up	0.001	0.01	622	5.50059	1.76821	0.726509	TRUE
Transmission across Chemical Synapses	Up	1e-05	0.011	1981	3.72334	0.824391	0.751979	TRUE
Selenoamino acid metabolism	Up	0.001	0.011	570	6.75646	3.64045	0.784996	TRUE
SUMOylation	Up	0.001	0.011	2135	3.30496	-0.0874176	0.684217	TRUE
Cell junction organization	Up	1e-05	0.011	2325	2.81522	-1.2814	0.613688	TRUE
Major pathway of rRNA processing in the nucleolus and cytosol	Up	0.001	0.011	915	6.13955	3.05472	0.795688	TRUE
rRNA processing in the nucleus and cytosol	Up	0.001	0.011	937	6.15648	3.1331	0.803063	TRUE
Selective autophagy	Up	1e-05	0.011	2104	3.61303	0.478957	0.605005	TRUE
Signaling by Rho GTPases, Miro GTPases and RHOBTB3	Up	0.001	0.011	4107	1.37466	-1.16293	0.640114	TRUE
Transport of Mature mRNA derived from an Intron-Containing Transcript	Up	0.003	0.012	610	3.14084	0.911758	0.66492	TRUE
Deposition of new CENPA-containing nucleosomes at the centromere	Up	0.001	0.012	562	4.23105	1.82753	0.729291	TRUE
Nucleosome assembly	Up	0.001	0.012	562	4.23105	1.82753	0.729291	TRUE
Influenza Infection	Up	0.001	0.013	1221	5.09589	1.98062	0.716105	TRUE
Signaling by Rho GTPases	Up	0.004	0.013	4067	1.25624	-1.30712	0.638606	TRUE
mRNA 3'-end processing	Up	0.003	0.013	427	3.65214	1.53025	0.659881	TRUE
Interferon alpha/beta signaling	Up	1e-05	0.013	761	3.12086	-0.564545	0.658865	TRUE
Neuronal System	Up	0.004	0.014	2189	3.21374	0.420581	0.769283	TRUE
SUMO E3 ligases SUMOylate target proteins	Up	0.001	0.014	2132	3.32202	-0.0746161	0.683698	TRUE
Signaling by ROBO receptors	Up	0.001	0.014	1690	4.55789	0.387374	0.705041	TRUE
rRNA modification in the nucleus and cytosol	Up	0.001	0.014	344	5.18444	3.56947	0.735396	TRUE
Transport of Mature Transcript to Cytoplasm	Up	0.003	0.014	646	3.38821	1.03204	0.66156	TRUE
Regulation of CDH11 Expression and Function	Up	0.001	0.014	369	3.60932	0.792797	0.571757	TRUE
Cell-Cell communication	Up	0.004	0.015	2565	2.32969	-1.65937	0.610463	TRUE
Macroautophagy	Up	1e-05	0.015	2251	3.16847	0.0559668	0.602504	TRUE
Telomere Extension By Telomerase	Up	1e-05	0.015	318	2.52212	0.272573	0.633518	TRUE
Signaling by ERBB4	Up	1e-05	0.016	1101	2.21518	-1.92433	0.603442	TRUE
Transcription of E2F targets under negative control by DREAM complex	Up	1e-05	0.016	443	2.61865	-0.362918	0.50096	TRUE
SARS-CoV-2-host interactions	Up	0.002	0.017	2457	1.90544	-1.55013	0.627896	TRUE
Regulation of CDH1 Function	Up	1e-05	0.017	1003	3.52544	-1.20955	0.681483	TRUE
Degradation of CDH1	Up	1e-05	0.017	938	3.83761	-0.935116	0.685272	TRUE
Z-decay: degradation of maternal mRNAs by zygotically expressed factors	Up	0.004	0.017	145	1.93819	0.395554	0.602984	TRUE
Cytokine Signaling in Immune system	Up	0.002	0.018	4942	1.39021	-1.05075	0.709972	TRUE
NOD1/2 Signaling Pathway	Up	1e-05	0.018	718	3.10908	-1.11367	0.62014	TRUE
Extension of Telomeres	Up	1e-05	0.018	482	2.68347	0.0565432	0.766058	TRUE
Noncanonical activation of NOTCH3	Up	1e-05	0.018	153	2.37243	1.2126	0.766509	TRUE
TRAF6 mediated induction of NFkB and MAP kinases upon TLR7/8 or 9 activation	Up	1e-05	0.018	1707	2.06755	-2.40445	0.628582	TRUE
Toll Like Receptor TLR1:TLR2 Cascade	Up	1e-05	0.019	1769	2.10501	-2.29243	0.632458	TRUE
Toll Like Receptor 2 (TLR2) Cascade	Up	1e-05	0.019	1769	2.10501	-2.29243	0.632458	TRUE
Immunoregulatory interactions between a Lymphoid and a non-Lymphoid cell	Up	0.006	0.019	519	2.2624	1.15653	0.622839	TRUE
rRNA processing	Up	0.003	0.019	1041	5.5697	2.75656	0.802246	TRUE
Interleukin-1 signaling	Up	1e-05	0.019	1778	2.62233	-2.09322	0.67511	TRUE
MyD88 dependent cascade initiated on endosome	Up	1e-05	0.019	1712	2.08102	-2.38786	0.631628	TRUE
SARS-CoV-2 modulates host translation machinery	Up	0.001	0.019	518	6.15705	3.84054	0.894006	TRUE
Toll Like Receptor 7/8 (TLR7/8) Cascade	Up	1e-05	0.02	1719	2.04775	-2.41231	0.62956	TRUE
Epigenetic regulation of gene expression	Up	0.004	0.02	2081	2.36646	-0.729529	0.768054	TRUE
RNA Polymerase II Transcription Termination	Up	0.005	0.02	516	3.82786	1.88599	0.743768	TRUE
Membrane Trafficking	Up	0.001	0.021	4100	2.13729	-0.221146	0.68642	TRUE
Regulation of CDH1 mRNA translation by microRNAs	Up	0.004	0.021	222	1.99724	-0.390986	0.436818	TRUE
Formation of Senescence-Associated Heterochromatin Foci (SAHF)	Up	0.003	0.022	330	2.90805	-0.336912	0.623433	TRUE
Regulation of MECP2 expression and activity	Up	0.003	0.022	995	2.36857	-0.0661562	0.678354	TRUE
Autophagy	Up	0.001	0.022	2432	2.78855	-0.29747	0.60517	TRUE
Replication of the SARS-CoV-2 genome	Up	1e-05	0.022	138	2.5746	0.413596	0.637483	TRUE
Apoptosis induced DNA fragmentation	Up	1e-05	0.023	198	2.93965	1.2273	0.6973	TRUE
G0 and Early G1	Up	0.009	0.023	536	2.31093	-0.992172	0.518278	TRUE
Nucleotide-binding domain, leucine rich repeat containing receptor (NLR) signaling pathways	Up	1e-05	0.023	1235	2.57806	-1.73834	0.643543	TRUE
Vesicle-mediated transport	Up	0.002	0.023	4217	2.10427	-0.179966	0.69227	TRUE
Interleukin-4 and Interleukin-13 signaling	Up	0.003	0.023	1591	1.75884	-1.7164	0.620967	TRUE
SARS-CoV Infections	Up	0.004	0.023	3718	1.4013	-1.54485	0.662783	TRUE
MyD88:MAL(TIRAP) cascade initiated on plasma membrane	Up	1e-05	0.024	1768	2.07291	-2.32279	0.630452	TRUE
Toll Like Receptor TLR6:TLR2 Cascade	Up	1e-05	0.024	1768	2.07291	-2.32279	0.630452	TRUE
SARS-CoV-1 Genome Replication and Transcription	Up	1e-05	0.024	153	2.83936	0.591986	0.640134	TRUE
Replication of the SARS-CoV-1 genome	Up	1e-05	0.024	139	2.58957	0.439999	0.63572	TRUE
SARS-CoV-1-host interactions	Up	0.003	0.024	2004	2.36374	-1.28097	0.591417	TRUE
Nervous system development	Up	0.001	0.025	3323	2.45959	-0.84444	0.706935	TRUE
Activation of NOXA and translocation to mitochondria	Up	0.005	0.026	244	2.40582	-0.93077	0.6391	TRUE
Interactions of Vpr with host cellular proteins	Up	0.002	0.026	323	2.82258	1.05489	0.564143	TRUE
Axon guidance	Up	0.002	0.026	3170	2.52762	-0.811259	0.703933	TRUE
Processing of Capped Intronless Pre-mRNA	Up	0.012	0.026	238	3.28014	1.73653	0.80673	TRUE
Maternal to zygotic transition (MZT)	Up	0.009	0.026	788	2.14536	-1.44121	0.64425	TRUE
M-decay: degradation of maternal mRNAs by maternally stored factors	Up	0.009	0.026	238	1.58655	-0.347565	0.63948	TRUE
MyD88-independent TLR4 cascade	Up	0.001	0.027	1882	2.09478	-2.29381	0.635211	TRUE
Toll Like Receptor 10 (TLR10) Cascade	Up	1e-05	0.027	1707	2.07782	-2.38852	0.62717	TRUE
Toll Like Receptor 5 (TLR5) Cascade	Up	1e-05	0.027	1707	2.07782	-2.38852	0.62717	TRUE
Post-translational protein modification	Up	0.006	0.027	5848	1.9154	0.491287	0.749994	TRUE
Metabolism of amino acids and derivatives	Up	0.01	0.027	1398	4.67474	1.31641	0.774918	TRUE
TRIF (TICAM1)-mediated TLR4 signaling	Up	0.001	0.027	1882	2.09478	-2.29381	0.635211	TRUE
MyD88 cascade initiated on plasma membrane	Up	1e-05	0.027	1707	2.07782	-2.38852	0.62717	TRUE
Regulation of NFE2L2 gene expression	Up	0.007	0.027	308	2.6514	-0.146886	0.445762	TRUE
Transcriptional regulation of brown and beige adipocyte differentiation	Up	0.001	0.027	444	2.47549	-0.486791	0.594449	TRUE
Transcriptional regulation of brown and beige adipocyte differentiation by EBF2	Up	0.001	0.027	444	2.47549	-0.486791	0.594449	TRUE
Chaperonin-mediated protein folding	Up	0.01	0.028	794	1.74241	-1.86724	0.642581	TRUE
Interleukin-1 family signaling	Up	0.002	0.028	1967	2.63305	-1.92962	0.682625	TRUE
Regulation of RUNX2 expression and activity	Up	0.001	0.028	1087	2.71577	-1.83201	0.63132	TRUE
Extracellular matrix organization	Up	0.004	0.029	1460	2.06822	-0.295856	0.69485	TRUE
Toll Like Receptor 4 (TLR4) Cascade	Up	0.001	0.029	2013	2.04799	-2.19242	0.656102	TRUE
Processing of Intronless Pre-mRNAs	Up	0.02	0.03	107	2.56589	0.701277	0.507695	TRUE
Metabolism of RNA	Up	0.004	0.03	3499	3.63694	0.700481	0.740023	TRUE
Translation of Structural Proteins	Up	1e-05	0.03	875	1.99179	-1.16364	0.597626	TRUE
Nuclear RNA decay	Up	0.011	0.03	342	3.60937	1.59281	0.79456	TRUE
Ribosome-associated quality control	Up	0.001	0.03	1121	5.34681	0.989881	0.785797	TRUE
HIV Infection	Up	0.003	0.031	1951	2.97504	-1.13959	0.67577	TRUE
Toll-like Receptor Cascades	Up	0.001	0.031	2128	2.12185	-1.95091	0.653058	TRUE
Vpr-mediated nuclear import of PICs	Up	0.002	0.031	305	2.73992	1.1865	0.605788	TRUE
Pre-NOTCH Transcription and Translation	Up	1e-05	0.031	936	2.67351	-1.07316	0.629448	TRUE
Processing of Capped Intron-Containing Pre-mRNA	Up	0.006	0.031	1784	3.66059	0.915592	0.775254	TRUE
Signaling by cytosolic PDGFRA and PDGFRB fusion proteins	Up	0.007	0.031	57	2.44923	1.44893	0.836627	TRUE
Activation of PUMA and translocation to mitochondria	Up	0.004	0.032	270	2.39889	-1.16035	0.611963	TRUE
Toll Like Receptor 9 (TLR9) Cascade	Up	1e-05	0.032	1731	1.99733	-2.43943	0.623385	TRUE
mRNA Splicing - Major Pathway	Up	0.008	0.032	1562	3.52453	0.798787	0.785545	TRUE
mRNA Splicing	Up	0.008	0.032	1586	3.59609	0.824672	0.788451	TRUE
Transcriptional regulation by RUNX2	Up	0.001	0.032	1697	1.92928	-2.63956	0.637189	TRUE
SARS-CoV-1 Infection	Up	0.01	0.032	2397	1.46138	-1.90017	0.602686	TRUE
Toll Like Receptor 3 (TLR3) Cascade	Up	0.001	0.033	1858	2.06524	-2.28644	0.634203	TRUE
Signaling by ALK	Up	0.016	0.033	591	1.49535	-1.86153	0.472999	TRUE
Deadenylation-dependent mRNA decay	Up	0.009	0.033	367	1.9689	-0.152716	0.720305	TRUE
Inhibition of nitric oxide production	Up	0.008	0.033	126	2.51594	1.49097	0.684348	TRUE
Mitochondrial mRNA modification	Up	0.001	0.034	63	2.32489	1.25236	0.770221	TRUE
Transport of Mature mRNAs Derived from Intronless Transcripts	Up	0.004	0.035	314	2.50497	0.499594	0.592714	TRUE
VEGFA-VEGFR2 Pathway	Up	0.001	0.035	1452	1.72788	-1.67203	0.635736	TRUE
Signaling by PTK6	Up	0.007	0.036	1193	1.73246	-2.5698	0.585367	TRUE
Signaling by Non-Receptor Tyrosine Kinases	Up	0.007	0.036	1193	1.73246	-2.5698	0.585367	TRUE
Ribosome Quality Control (RQC) complex extracts and degrades nascent peptide	Up	1e-05	0.036	895	4.06247	-0.458769	0.760311	TRUE
mTORC1-mediated signalling	Up	0.018	0.037	573	1.98872	-0.0262656	0.457826	TRUE
Signaling by VEGF	Up	0.001	0.037	1475	1.68238	-1.7011	0.639429	TRUE
Metabolism of proteins	Up	0.013	0.037	6600	2.10969	1.17124	0.766829	TRUE
Negative epigenetic regulation of rRNA expression	Up	1e-05	0.037	750	2.68284	-0.456725	0.736694	TRUE
TNF receptor superfamily (TNFSF) members mediating non-canonical NF-kB pathway	Up	1e-05	0.037	345	3.2315	1.39362	0.765943	TRUE
mRNA Splicing - Minor Pathway	Up	0.007	0.037	568	3.96745	1.87221	0.839536	TRUE
SARS-CoV-2 targets host intracellular signalling and regulatory pathways	Up	0.017	0.037	1114	1.98539	-0.609668	0.522503	TRUE
Transport of Mature mRNA Derived from an Intronless Transcript	Up	0.007	0.038	307	2.5032	0.47751	0.57723	TRUE
Defective LFNG causes SCDO3	Up	0.01	0.039	71	2.02878	0.973257	0.406759	TRUE
Regulation of beta-cell development	Up	0.001	0.04	513	2.25168	-1.02143	0.634768	TRUE
snRNP Assembly	Up	0.009	0.04	404	2.59499	0.619985	0.720894	TRUE
Metabolism of non-coding RNA	Up	0.009	0.04	404	2.59499	0.619985	0.720894	TRUE
Regulation of TP53 Activity	Up	0.015	0.04	1952	1.67042	-2.48056	0.674562	TRUE
Disease	Up	0.025	0.041	6920	0.894556	-0.239739	0.746252	TRUE
Transcriptional regulation of pluripotent stem cells	Up	0.019	0.041	519	1.97406	0.328833	0.659073	TRUE
TP53 Regulates Transcription of Death Receptors and Ligands	Up	0.02	0.041	269	2.26249	-1.17334	0.561497	TRUE
Cam-PDE 1 activation	Up	0.007	0.042	7	3.49131	3.21522	1.01433	TRUE
Developmental Biology	Up	0.022	0.042	5790	1.08612	-0.734691	0.712032	TRUE
TNFR1-induced NF-kappa-B signaling pathway	Up	1e-05	0.042	919	2.81637	-0.75188	0.69595	TRUE
SLBP Dependent Processing of Replication-Dependent Histone Pre-mRNAs	Up	0.015	0.042	193	3.05225	1.96785	0.877223	TRUE
PTK6 promotes HIF1A stabilization	Up	0.006	0.042	517	2.24713	-0.479518	0.567784	TRUE
Transport of the SLBP Dependant Mature mRNA	Up	0.004	0.043	300	2.35532	0.440851	0.601877	TRUE
Deadenylation of mRNA	Up	0.031	0.044	192	1.26407	-0.274189	0.578842	TRUE
SARS-CoV-2 Infection	Up	0.027	0.044	2896	0.699931	-2.45483	0.627589	TRUE
Gastrulation	Up	0.009	0.044	1225	2.1614	-1.66449	0.694703	TRUE
DNA Double Strand Break Response	Up	0.015	0.045	1042	1.62864	-2.9627	0.653851	TRUE
RUNX3 regulates WNT signaling	Up	0.01	0.045	248	1.88852	-0.945185	0.571166	TRUE
SARS-CoV-2 activates/modulates innate and adaptive immune responses	Up	0.003	0.045	1359	1.24994	-2.67446	0.598794	TRUE
Maturation of hRSV A proteins	Up	0.02	0.045	378	2.13892	-0.272945	0.50101	TRUE
SLBP independent Processing of Histone Pre-mRNAs	Up	0.012	0.046	186	3.07039	1.96889	0.862375	TRUE
Association of TriC/CCT with target proteins during biosynthesis	Up	0.013	0.046	479	1.93214	-1.47661	0.684509	TRUE
Protein folding	Up	0.015	0.046	810	1.67039	-1.9337	0.648465	TRUE
Transcription of E2F targets under negative control by p107 (RBL1) and p130 (RBL2) in complex with HDAC1	Up	0.014	0.047	311	2.13597	-0.673707	0.558359	TRUE
Formation of the beta-catenin:TCF transactivating complex	Up	0.015	0.047	865	1.44413	-2.05467	0.574413	TRUE
Complex IV assembly	Up	1e-05	0.047	83	2.89632	1.89553	0.903129	TRUE
Transport of the SLBP independent Mature mRNA	Up	0.009	0.048	293	2.3524	0.417684	0.585873	TRUE
SUMOylation of transcription factors	Up	0.018	0.048	461	2.32678	-1.38166	0.576564	TRUE
Transcriptional Regulation by VENTX	Up	0.017	0.048	566	1.66304	-2.12375	0.659658	TRUE
Recruitment and ATM-mediated phosphorylation of repair and signaling proteins at DNA double strand breaks	Up	0.012	0.049	994	1.5722	-3.04079	0.64137	TRUE
Viral Infection Pathways	Up	0.019	0.049	4950	1.42026	-1.07417	0.694454	TRUE
Transport of small molecules	Up	0.014	0.05	3124	1.58743	-0.762277	0.699478	TRUE
Defective DHDDS causes RP59	Up	0.004	0.05	3	2.91546	2.73305	0.848594	TRUE
Regulation of TP53 Expression	Up	0.027	0.05	195	2.08286	-1.24909	0.571638	TRUE
Regulation of TP53 Activity through Acetylation	Up	0.014	0.05	688	2.10015	-1.65521	0.552443	TRUE
Transcriptional regulation by RUNX3	Up	0.003	0.05	1349	2.15598	-2.98305	0.658563	TRUE
Transcriptional regulation of granulopoiesis	Up	0.021	0.05	597	1.85632	-1.62154	0.601625	TRUE
Signaling by ALK in cancer	Up	0.006	0.05	1672	1.55582	-2.82647	0.603045	TRUE
Loss of function of TP53 in cancer due to loss of tetramerization ability	Up	0.027	0.05	195	2.08286	-1.24909	0.571638	TRUE
Loss of Function of TP53 in Cancer	Up	0.027	0.05	195	2.08286	-1.24909	0.571638	TRUE
Signaling by ALK fusions and activated point mutants	Up	0.006	0.05	1672	1.55582	-2.82647	0.603045	TRUE
Notch-HLH transcription pathway	Up	0.007	0.051	505	2.32319	-0.883855	0.471892	TRUE
Regulation of T cell activation by CD28 family	Up	0.021	0.051	2942	1.05543	-3.01075	0.614365	TRUE
Translation	Up	0.008	0.051	1709	3.97012	0.410592	0.758198	TRUE
Signal Transduction	Up	0.044	0.053	7406	0.498816	-0.212415	0.745582	TRUE
Integration of provirus	Up	0.009	0.053	222	2.82604	1.45137	0.583879	TRUE
Regulation of PD-L1(CD274) transcription	Up	0.017	0.054	945	1.37584	-2.34628	0.535183	TRUE
RA biosynthesis pathway	Up	1e-05	0.055	36	3.37113	3.53608	0.950058	TRUE
WNT mediated activation of DVL	Up	0.012	0.056	309	2.08051	-0.0755288	0.486951	TRUE
Infectious disease	Up	0.035	0.056	5610	1.06367	-1.02137	0.713444	TRUE
Regulation of TP53 Activity through Association with Co-factors	Up	0.025	0.056	406	1.82453	-1.95192	0.676857	TRUE
RUNX3 regulates NOTCH signaling	Up	0.012	0.056	266	2.08596	-0.637706	0.453075	TRUE
Early Phase of HIV Life Cycle	Up	0.012	0.057	317	2.1798	0.90272	0.589465	TRUE
Chromosome Maintenance	Up	0.016	0.057	1076	3.12775	0.0501408	0.739384	TRUE
Apoptotic execution phase	Up	0.01	0.057	967	1.75969	-1.02788	0.717054	TRUE
RHOBTB1 GTPase cycle	Up	0.021	0.057	343	1.39678	-0.905014	0.560393	TRUE
Transcription of the HIV genome	Up	0.014	0.058	500	2.38638	-0.534651	0.794841	TRUE
Transport of Ribonucleoproteins into the Host Nucleus	Up	0.007	0.058	258	2.32201	0.737561	0.583579	TRUE
Signaling by Interleukins	Up	0.018	0.058	4017	0.785796	-2.30277	0.681772	TRUE
Signaling by TGFB family members	Up	0.014	0.058	1882	1.00438	-3.07669	0.625346	TRUE
MITF-M-dependent gene expression	Up	0.025	0.058	1235	1.35946	-2.11191	0.663132	TRUE
ERCC6 (CSB) and EHMT2 (G9a) positively regulate rRNA expression	Up	0.03	0.059	451	1.73739	-1.12347	0.512382	TRUE
Death Receptor Signaling	Up	0.007	0.059	2009	1.19879	-2.53756	0.597573	TRUE
STAT3 nuclear events downstream of ALK signaling	Up	0.035	0.059	344	1.42896	-1.06484	0.501578	TRUE
Receptor Mediated Mitophagy	Up	0.014	0.06	293	2.16693	0.366095	0.462209	TRUE
Defective translocation of RB1 mutants to the nucleus	Up	0.001	0.06	44	2.45908	1.10185	0.437491	TRUE
HIV Life Cycle	Up	0.025	0.061	1157	1.72369	-2.05923	0.666995	TRUE
NS1 Mediated Effects on Host Pathways	Up	0.018	0.061	358	1.89481	-0.0160446	0.608926	TRUE
DNA Double-Strand Break Repair	Up	0.036	0.061	1417	1.51535	-2.89539	0.711545	TRUE
Regulation of MITF-M-dependent genes involved in apoptosis	Up	0.021	0.061	289	2.04249	-0.293933	0.451261	TRUE
Transcriptional activity of SMAD2/SMAD3:SMAD4 heterotrimer	Up	0.026	0.062	1186	1.19811	-3.17045	0.600101	TRUE
RUNX1 regulates genes involved in megakaryocyte differentiation and platelet function	Up	0.035	0.062	601	2.09215	-1.05293	0.58568	TRUE
HIV Transcription Elongation	Up	0.013	0.063	393	2.53981	-0.427461	0.814808	TRUE
Formation of HIV-1 elongation complex containing HIV-1 Tat	Up	0.013	0.063	393	2.53981	-0.427461	0.814808	TRUE
Tat-mediated elongation of the HIV-1 transcript	Up	0.013	0.063	393	2.53981	-0.427461	0.814808	TRUE
TFAP2 (AP-2) family regulates transcription of cell cycle factors	Up	0.024	0.063	190	1.68799	-0.967514	0.563516	TRUE
HCMV Late Events	Up	0.021	0.063	411	2.04152	-0.834373	0.630698	TRUE
Regulation of gene expression in late stage (branching morphogenesis) pancreatic bud precursor cells	Up	0.015	0.064	299	1.90364	-0.723472	0.527856	TRUE
Cellular responses to stress	Up	0.027	0.064	4688	1.32903	-1.21645	0.701595	TRUE
Respiratory electron transport	Up	0.008	0.064	589	2.37861	1.30613	0.766561	TRUE
SMAD2/SMAD3:SMAD4 heterotrimer regulates transcription	Up	0.015	0.066	953	1.36703	-2.9387	0.586209	TRUE
Binding of TCF/LEF:CTNNB1 to target gene promoters	Up	0.012	0.068	259	1.57442	-1.12163	0.554746	TRUE
NOTCH4 Intracellular Domain Regulates Transcription	Up	0.012	0.068	360	2.39206	-0.273218	0.489568	TRUE
Defective ABCB11 causes PFIC2 and BRIC2	Up	0.017	0.069	1	3.09145	1.98323	5.49708	TRUE
Zygotic genome activation (ZGA)	Up	0.043	0.069	382	1.85162	-1.65062	0.639667	TRUE
FGFR2 alternative splicing	Up	0.025	0.07	346	1.82701	-0.560489	0.746742	TRUE
Regulation of TP53 Activity through Methylation	Up	0.01	0.071	559	1.6532	-3.16811	0.55786	TRUE
NOTCH3 Intracellular Domain Regulates Transcription	Up	0.011	0.071	346	1.85761	-1.15069	0.52153	TRUE
Apoptosis	Up	0.02	0.073	2624	0.766586	-3.11376	0.67102	TRUE
mRNA decay by 5' to 3' exoribonuclease	Up	0.023	0.073	114	1.53837	-0.290532	0.71646	TRUE
Defective OPLAH causes OPLAHD	Down	0.012	0.074	1	2.65625	2.86338	-1.19921	TRUE
Signaling by TGF-beta Receptor Complex	Up	0.029	0.075	1654	0.992324	-3.18511	0.622007	TRUE
Formyl peptide receptors bind formyl peptides and many other ligands	Up	0.025	0.075	403	1.43453	-0.485503	0.609806	TRUE
Regulation of endogenous retroelements by KRAB-ZFP proteins	Up	0.04	0.075	557	1.69004	-1.05944	0.620834	TRUE
MTOR signalling	Up	0.038	0.076	821	1.47412	-1.28312	0.554885	TRUE
LRR FLII-interacting protein 1 (LRRFIP1) activates type I IFN production	Up	0.029	0.076	172	1.59446	-1.23161	0.625228	TRUE
RMTs methylate histone arginines	Up	0.039	0.076	705	1.81667	-1.31567	0.724443	TRUE
Formation of paraxial mesoderm	Up	0.016	0.076	815	1.91714	-2.10315	0.672719	TRUE
NFE2L2 regulating tumorigenic genes	Up	0.013	0.076	204	2.45733	0.182282	0.554964	TRUE
DDX58/IFIH1-mediated induction of interferon-alpha/beta	Up	0.009	0.077	1531	1.8142	-2.19769	0.658791	TRUE
Pre-NOTCH Expression and Processing	Up	0.027	0.078	1006	1.99135	-1.61398	0.62258	TRUE
AKT phosphorylates targets in the cytosol	Up	0.023	0.078	346	1.87279	-1.90752	0.654638	TRUE
Phosphorylation of proteins involved in G1/S transition by active Cyclin E:Cdk2 complexes	Up	0.024	0.078	100	2.14185	-0.0765765	0.611258	TRUE
Transcriptional Regulation by MECP2	Up	0.037	0.078	1293	1.50457	-1.02357	0.67233	TRUE
Interactions of Tat with host cellular proteins	Up	0.059	0.079	52	1.25514	0.269044	0.653602	FALSE
Assembly of the ORC complex at the origin of replication	Up	0.029	0.079	307	2.64641	0.413376	0.710765	TRUE
tRNA processing in the nucleus	Up	0.037	0.08	255	2.24308	0.0905643	0.608978	TRUE
Telomere Maintenance	Up	0.033	0.081	768	2.31182	-0.828937	0.742521	TRUE
Complement cascade	Up	0.039	0.081	500	1.56466	0.528579	0.644181	TRUE
Cellular responses to stimuli	Up	0.045	0.081	5004	0.897905	-1.5404	0.706101	TRUE
DNA Damage/Telomere Stress Induced Senescence	Up	0.046	0.084	777	1.68831	-1.87862	0.674211	TRUE
Transcriptional Regulation by TP53	Up	0.045	0.085	3273	0.778279	-2.5077	0.657509	TRUE
Cooperation of PDCL (PhLP1) and TRiC/CCT in G-protein beta folding	Up	0.023	0.085	326	1.76924	-0.545442	0.609376	TRUE
tRNA processing	Up	0.026	0.085	415	1.76829	-0.267608	0.728499	TRUE
Signaling by Receptor Tyrosine Kinases	Up	0.089	0.085	3854	0.416353	-2.62794	0.684907	FALSE
NFE2L2 regulating inflammation associated genes	Up	0.012	0.085	111	2.95508	0.851967	0.549727	TRUE
NFE2L2 regulates pentose phosphate pathway genes	Up	0.01	0.085	124	2.96986	0.909065	0.553271	TRUE
RHOT1 GTPase cycle	Up	0.052	0.086	45	1.75276	0.683257	0.493351	FALSE
PI5P Regulates TP53 Acetylation	Up	0.041	0.088	367	1.77416	-1.69933	0.540577	TRUE
RHOBTB2 GTPase cycle	Up	0.066	0.088	447	0.754089	-1.84185	0.582994	FALSE
RNA Polymerase II Transcription	Up	0.046	0.09	5566	1.00944	-0.936573	0.743772	TRUE
Rev-mediated nuclear export of HIV RNA	Up	0.02	0.091	211	2.18922	0.224351	0.629972	TRUE
Gene expression (Transcription)	Up	0.059	0.091	5882	0.908032	-0.834963	0.755131	FALSE
HuR (ELAVL1) binds and stabilizes mRNA	Up	0.029	0.093	129	2.52005	0.839001	0.69982	TRUE
TP53 regulates transcription of several additional cell death genes whose specific roles in p53-dependent apoptosis remain uncertain	Up	0.055	0.093	375	1.60513	-1.74034	0.637122	FALSE
Regulation of endogenous retroelements by the Human Silencing Hub (HUSH) complex	Up	0.043	0.093	256	1.55305	-0.725661	0.543358	TRUE
Insulin-like Growth Factor-2 mRNA Binding Proteins (IGF2BPs/IMPs/VICKZs) bind RNA	Up	0.052	0.095	54	1.57153	0.771974	0.660712	FALSE
Regulation of TNFR1 signaling	Up	0.012	0.095	1104	2.05846	-1.55142	0.674405	TRUE
Reverse Transcription of HIV RNA	Up	0.029	0.096	71	2.18885	1.35988	0.637303	TRUE
Minus-strand DNA synthesis	Up	0.029	0.096	71	2.18885	1.35988	0.637303	TRUE
Plus-strand DNA synthesis	Up	0.029	0.096	71	2.18885	1.35988	0.637303	TRUE
Uncoating of the HIV Virion	Up	0.034	0.097	75	2.27966	1.49155	0.674252	TRUE
Phosphorylation and nuclear translocation of BMAL1 (ARNTL) and CLOCK	Up	0.041	0.097	223	1.89591	-0.116553	0.473401	TRUE
Aerobic respiration and respiratory electron transport	Up	0.015	0.098	956	2.48588	0.0450186	0.739573	TRUE
Export of Viral Ribonucleoproteins from Nucleus	Up	0.047	0.098	205	1.82419	-0.22637	0.569179	TRUE
TP53 Regulates Transcription of Genes Involved in Cytochrome C Release	Up	0.074	0.098	310	1.70153	-1.74095	0.57866	FALSE
Formation of HIV elongation complex in the absence of HIV Tat	Up	0.023	0.099	385	2.16724	-0.666801	0.81002	TRUE
NEP/NS2 Interacts with the Cellular Export Machinery	Up	0.041	0.099	199	1.82832	-0.175182	0.590139	TRUE
Late SARS-CoV-2 Infection Events	Up	0.037	0.1	964	1.27052	-1.71846	0.586989	TRUE
Adaptive Immune System	Up	0.097	0.104	4554	0.485366	-2.22701	0.674244	FALSE
Transcriptional activation of p53 responsive genes	Up	0.071	0.104	249	1.91893	-1.76739	0.659876	FALSE
Transcriptional activation of cell cycle inhibitor p21	Up	0.071	0.104	249	1.91893	-1.76739	0.659876	FALSE
Resolution of AP sites via the single-nucleotide replacement pathway	Up	0.06	0.105	26	1.77771	0.391278	0.395464	FALSE
Pyroptosis	Up	0.072	0.105	354	1.77792	-1.50794	0.667452	FALSE
Regulation of endogenous retroelements	Up	0.071	0.105	872	1.27118	-1.66756	0.733389	FALSE
Glycine degradation	Up	0.014	0.106	70	1.99557	1.44899	0.916888	TRUE
NFE2L2 regulating MDR associated enzymes	Up	0.026	0.108	118	2.56145	0.55018	0.522862	TRUE
Phosphorylation and nuclear translocation of the CRY:PER:kinase complex	Up	0.112	0.11	452	1.30935	-1.56442	0.509522	FALSE
Nonhomologous End-Joining (NHEJ)	Up	0.046	0.111	629	1.74367	-1.30535	0.698342	TRUE
STAT5 Activation	Up	0.058	0.111	72	1.41834	-0.55745	0.545658	FALSE
Positive Regulation of CDH1 Gene Transcription	Up	0.019	0.111	142	1.58302	-0.230739	0.481842	TRUE
Formation of ATP by chemiosmotic coupling	Up	0.023	0.115	64	2.26765	1.72501	0.928188	TRUE
Cell Cycle	Up	0.079	0.115	4223	0.867666	-2.10405	0.710602	FALSE
Inhibition of replication initiation of damaged DNA by RB1/E2F1	Up	0.026	0.116	209	1.65654	-0.483037	0.611252	TRUE
Catecholamine biosynthesis	Up	0.055	0.116	6	2.28808	1.15346	0.350529	FALSE
Defective SLC16A1 causes symptomatic deficiency in lactate transport (SDLT)	Up	0.018	0.116	30	1.98344	1.79386	0.59869	TRUE
Generic Transcription Pathway	Up	0.067	0.117	5392	0.706519	-1.39237	0.740638	FALSE
Proton-coupled monocarboxylate transport	Up	0.03	0.117	39	1.98005	1.68963	0.428183	TRUE
Deletions in the AXIN1 gene destabilize the destruction complex	Down	0.056	0.117	1	1.90199	0.912134	-0.783459	FALSE
Transcriptional regulation by small RNAs	Up	0.052	0.117	511	1.7045	-1.32584	0.677363	FALSE
Late Phase of HIV Life Cycle	Up	0.042	0.118	1012	1.41631	-2.54578	0.660841	TRUE
APOBEC3G mediated resistance to HIV-1 infection	Up	0.033	0.119	91	1.96099	1.08876	0.574567	TRUE
DEx/H-box helicases activate type I IFN and inflammatory cytokines production	Up	0.082	0.119	159	1.54565	-1.1793	0.476302	FALSE
Replacement of protamines by nucleosomes in the male pronucleus	Up	0.071	0.121	188	1.58383	-0.516224	0.607576	FALSE
NFE2L2 regulating TCA cycle genes	Up	0.021	0.122	60	2.17749	1.29572	0.547291	TRUE
Abortive elongation of HIV-1 transcript in the absence of Tat	Up	0.044	0.123	239	1.86056	-0.453149	0.792488	TRUE
RNA Polymerase II Pre-transcription Events	Up	0.059	0.123	576	1.61809	-1.18944	0.772512	FALSE
SUMOylation of DNA replication proteins	Up	0.054	0.124	454	1.40285	-1.19626	0.625842	FALSE
Mitochondrial RNA degradation	Up	0.045	0.124	73	1.56655	0.601042	0.658064	TRUE
Diseases of signal transduction by growth factor receptors and second messengers	Up	0.134	0.125	3848	0.144534	-3.32479	0.654026	FALSE
Signaling by Retinoic Acid	Up	0.004	0.126	125	2.17003	0.933249	0.718862	TRUE
Signaling by NOTCH3	Up	0.039	0.126	937	0.890063	-3.44237	0.587197	TRUE
Oncogene Induced Senescence	Up	0.057	0.127	631	1.37336	-3.76512	0.567363	FALSE
MGMT-mediated DNA damage reversal	Down	0.02	0.127	1	2.37973	2.58242	-1.31503	TRUE
p75NTR negatively regulates cell cycle via SC1	Up	0.078	0.129	183	1.3762	-0.414387	0.433602	FALSE
Condensation of Prometaphase Chromosomes	Up	0.083	0.131	250	1.55821	-0.678133	0.520908	FALSE
Programmed Cell Death	Up	0.074	0.131	2914	0.496707	-3.16966	0.685733	FALSE
Regulation of CDH1 posttranslational processing and trafficking to plasma membrane	Up	0.123	0.131	507	0.991971	-1.39397	0.527502	FALSE
PTK6 Regulates Proteins Involved in RNA Processing	Up	0.086	0.132	129	1.56203	0.00978752	0.502807	FALSE
DNA methylation	Up	0.086	0.133	195	1.82972	-0.758812	0.63042	FALSE
G1/S-Specific Transcription	Up	0.044	0.133	411	1.90626	-0.684216	0.669033	TRUE
SUMOylation of RNA binding proteins	Up	0.042	0.134	448	1.48996	-1.07544	0.594753	TRUE
Factors involved in megakaryocyte development and platelet production	Up	0.126	0.136	1196	0.979839	-2.49849	0.62871	FALSE
Innate Immune System	Up	0.087	0.137	4758	0.777617	-1.58825	0.70462	FALSE
Signaling by WNT	Up	0.123	0.137	2704	0.369549	-3.58263	0.60105	FALSE
TCF dependent signaling in response to WNT	Up	0.082	0.137	2274	0.412642	-3.76454	0.589902	FALSE
TP53 Regulates Transcription of Genes Involved in G1 Cell Cycle Arrest	Up	0.124	0.137	342	1.65654	-2.04983	0.637176	FALSE
ISG15 antiviral mechanism	Up	0.086	0.138	913	0.66346	-3.40585	0.625001	FALSE
HDACs deacetylate histones	Up	0.106	0.141	489	1.08277	-1.85537	0.560869	FALSE
KEAP1-NFE2L2 pathway	Up	0.059	0.142	1735	1.05888	-3.32077	0.620926	FALSE
SUMOylation of chromatin organization proteins	Up	0.09	0.144	707	1.18499	-1.8026	0.627926	FALSE
DCC mediated attractive signaling	Up	0.079	0.145	233	0.966991	-1.32971	0.334466	FALSE
Formation of the Early Elongation Complex	Up	0.061	0.146	286	1.66077	-1.07885	0.779219	FALSE
Formation of the HIV-1 Early Elongation Complex	Up	0.061	0.146	286	1.66077	-1.07885	0.779219	FALSE
Formation of RNA Pol II elongation complex	Up	0.068	0.147	484	1.41759	-1.38328	0.77061	FALSE
RNA Polymerase II Transcription Elongation	Up	0.068	0.147	484	1.41759	-1.38328	0.77061	FALSE
Loss of MECP2 binding ability to 5mC-DNA	Up	0.096	0.147	163	1.36138	-0.404221	0.381002	FALSE
Chromatin modifying enzymes	Up	0.072	0.149	1667	1.36135	-1.83975	0.714842	FALSE
Cellular response to chemical stress	Up	0.06	0.149	2140	0.799825	-3.2957	0.643433	FALSE
Pre-NOTCH Processing in the Endoplasmic Reticulum	Up	0.038	0.15	80	1.57853	0.508704	0.419884	TRUE
Respiratory syncytial virus (RSV) genome replication, transcription and translation	Up	0.156	0.15	645	0.946273	-1.82868	0.535392	FALSE
Glyoxylate metabolism and glycine degradation	Up	0.031	0.152	83	1.6756	1.10697	0.879502	TRUE
Constitutive Signaling by AKT1 E17K in Cancer	Up	0.141	0.152	399	1.1641	-2.59616	0.582633	FALSE
Regulation of endogenous retroelements by Piwi-interacting RNAs (piRNAs)	Up	0.142	0.152	664	0.9897	-2.09705	0.693501	FALSE
Gene and protein expression by JAK-STAT signaling after Interleukin-12 stimulation	Up	0.072	0.153	586	1.48055	-0.811185	0.655174	FALSE
Gene Silencing by RNA	Up	0.077	0.154	732	1.41476	-1.70459	0.691134	FALSE
Mitotic Prophase	Up	0.111	0.154	1156	1.48999	-1.92149	0.685097	FALSE
Regulation of CDH1 Gene Transcription	Up	0.155	0.154	780	0.793877	-2.40111	0.561844	FALSE
Meiotic synapsis	Up	0.099	0.155	600	1.93461	-0.549291	0.711517	FALSE
G2/M DNA damage checkpoint	Up	0.24	0.155	1460	0.449519	-2.99633	0.590708	FALSE
Activation of the TFAP2 (AP-2) family of transcription factors	Up	0.077	0.156	132	1.63158	-0.924229	0.543941	FALSE
Meiosis	Up	0.101	0.157	812	1.80337	-0.9478	0.772812	FALSE
The role of Nef in HIV-1 replication and disease pathogenesis	Up	0.064	0.157	311	0.829408	-1.51929	0.45735	FALSE
MAPK6/MAPK4 signaling	Up	0.011	0.157	1215	1.36983	-3.3626	0.634408	TRUE
PTEN Regulation	Up	0.084	0.157	1791	1.10079	-3.44797	0.651012	FALSE
Dectin-1 mediated noncanonical NF-kB signaling	Up	0.024	0.158	827	1.71606	-3.03622	0.661433	TRUE
Postmitotic nuclear pore complex (NPC) reformation	Up	0.057	0.159	253	1.84214	-0.197017	0.633659	FALSE
Miro GTPase Cycle	Up	0.07	0.163	53	1.44757	0.354937	0.547488	FALSE
Amplification of signal from the kinetochores	Up	0.124	0.164	725	1.64003	-1.35363	0.664627	FALSE
Amplification of signal from unattached kinetochores via a MAD2 inhibitory signal	Up	0.124	0.164	725	1.64003	-1.35363	0.664627	FALSE
Integration of viral DNA into host genomic DNA	Up	0.052	0.164	75	1.72817	1.21058	0.650086	FALSE
Autointegration results in viral DNA circles	Up	0.052	0.164	75	1.72817	1.21058	0.650086	FALSE
Chromatin organization	Up	0.087	0.164	1677	1.28095	-1.91819	0.714714	FALSE
TP53 Regulates Transcription of DNA Repair Genes	Up	0.111	0.164	772	1.38956	-2.26082	0.711244	FALSE
RUNX3 regulates CDKN1A transcription	Up	0.143	0.164	363	1.49068	-2.21943	0.598768	FALSE
Interleukin-7 signaling	Up	0.139	0.165	281	1.13248	-1.79953	0.670963	FALSE
Regulation of PD-L1(CD274) translation	Up	0.087	0.165	83	1.32861	0.0471667	0.469816	FALSE
Orexin and neuropeptides FF and QRFP bind to their respective receptors	Up	0.062	0.166	4	2.40908	1.97648	3.07106	FALSE
RPIA deficiency: failed conversion of R5P to RU5P	Up	0.059	0.166	14	2.10186	1.05876	1.55654	FALSE
RPIA deficiency: failed conversion of RU5P to R5P	Up	0.059	0.166	14	2.10186	1.05876	1.55654	FALSE
Formation of axial mesoderm	Up	0.103	0.166	277	1.16279	-1.48002	0.670951	FALSE
MECP2 regulates transcription of neuronal ligands	Up	0.129	0.167	170	1.30011	-0.484546	0.37845	FALSE
NoRC negatively regulates rRNA expression	Up	0.146	0.168	618	1.19828	-2.02888	0.714209	FALSE
IRS activation	Up	0.193	0.168	32	1.21838	-0.72155	0.376306	FALSE
Pausing and recovery of Tat-mediated HIV elongation	Up	0.052	0.169	300	1.97644	-0.453236	0.866153	FALSE
Tat-mediated HIV elongation arrest and recovery	Up	0.052	0.169	300	1.97644	-0.453236	0.866153	FALSE
IPs transport between nucleus and cytosol	Up	0.073	0.171	153	1.3467	-0.301135	0.537603	FALSE
IP3 and IP4 transport between cytosol and nucleus	Up	0.073	0.171	153	1.3467	-0.301135	0.537603	FALSE
IP6 and IP7 transport between cytosol and nucleus	Up	0.073	0.171	153	1.3467	-0.301135	0.537603	FALSE
RUNX1 regulates transcription of genes involved in differentiation of HSCs	Up	0.053	0.171	915	1.33184	-3.54374	0.682626	FALSE
Defective SLC2A9 causes hypouricemia renal 2 (RHUC2)	Up	0.092	0.172	3	1.36669	1.33871	0.514235	FALSE
RHO GTPases Activate Formins	Up	0.15	0.172	1028	1.08925	-2.08035	0.631204	FALSE
TNF signaling	Up	0.033	0.173	1193	1.55034	-1.99675	0.668116	TRUE
Regulation of CDH11 mRNA translation by microRNAs	Up	0.099	0.173	59	1.11468	-0.392042	0.395751	FALSE
Oxidative Stress Induced Senescence	Up	0.175	0.174	1004	0.795085	-4.21654	0.531277	FALSE
TP53 Regulates Transcription of Genes Involved in G2 Cell Cycle Arrest	Up	0.153	0.174	552	1.30531	-2.08889	0.606565	FALSE
G2/M Checkpoints	Up	0.187	0.174	1974	0.420217	-3.90527	0.633808	FALSE
Competing endogenous RNAs (ceRNAs) regulate PTEN translation	Up	0.118	0.174	61	1.07252	-0.407156	0.394822	FALSE
Regulation of NPAS4 gene expression	Up	0.102	0.175	76	1.39207	-0.208864	0.356038	FALSE
Regulation of TLR by endogenous ligand	Up	0.059	0.176	128	1.64958	0.535048	0.835583	FALSE
NOTCH2 intracellular domain regulates transcription	Up	0.051	0.177	99	1.78354	0.249669	0.508434	FALSE
Mitotic Prometaphase	Up	0.165	0.177	1791	0.716277	-2.39136	0.606114	FALSE
Regulation of PTEN mRNA translation	Up	0.128	0.177	85	0.950675	-0.702027	0.389293	FALSE
Regulation of Glucokinase by Glucokinase Regulatory Protein	Up	0.075	0.179	154	1.29334	-0.34575	0.5424	FALSE
Defective TPR may confer susceptibility towards thyroid papillary carcinoma (TPC)	Up	0.075	0.179	154	1.29334	-0.34575	0.5424	FALSE
Synthesis of PC	Up	0.137	0.18	269	1.29388	-0.874967	0.490017	FALSE
mRNA Capping	Up	0.088	0.18	261	1.34728	-1.03816	0.790675	FALSE
RNA Polymerase I Promoter Clearance	Up	0.154	0.18	757	0.968938	-2.3022	0.668244	FALSE
Transcriptional and post-translational regulation of MITF-M expression and activity	Up	0.273	0.182	1436	-0.0460891	-3.28599	0.525725	FALSE
Protein methylation	Up	0.14	0.183	342	0.775347	-1.1887	0.660631	FALSE
SUMOylation of DNA damage response and repair proteins	Up	0.105	0.186	640	1.1973	-1.6701	0.64287	FALSE
RHOBTB GTPase Cycle	Up	0.164	0.187	564	0.359085	-2.38095	0.590855	FALSE
NOTCH1 Intracellular Domain Regulates Transcription	Up	0.175	0.188	961	0.656691	-3.81488	0.540928	FALSE
Glucose metabolism	Up	0.121	0.188	418	1.08187	-1.5219	0.593646	FALSE
Interleukin-12 signaling	Up	0.12	0.188	664	1.18469	-1.16343	0.674678	FALSE
Transcription of SARS-CoV-1 sgRNAs	Up	0.092	0.188	18	1.57267	0.804595	0.810012	FALSE
Regulation of NPAS4 mRNA translation	Up	0.144	0.188	60	1.05676	-0.434189	0.356582	FALSE
Regulation of MITF-M-dependent genes involved in cell cycle and proliferation	Up	0.332	0.189	473	0.694798	-2.43539	0.524898	FALSE
M Phase	Up	0.125	0.19	2824	0.787472	-2.97353	0.676579	FALSE
Glycogen storage disease type IV (GBE1)	Up	0.023	0.192	5	1.85504	2.05884	0.937743	TRUE
SUMOylation of SUMOylation proteins	Up	0.102	0.193	292	1.11823	-0.977686	0.558268	FALSE
Germ layer formation at gastrulation	Up	0.101	0.193	301	1.03157	-1.25869	0.64434	FALSE
NFE2L2 regulating ER-stress associated genes	Up	0.08	0.193	137	2.03027	-0.115092	0.518348	FALSE
Specification of the neural plate border	Up	0.181	0.194	243	0.937095	-1.1074	0.676582	FALSE
Loss of function of MECP2 in Rett syndrome	Up	0.119	0.195	302	0.87381	-1.34258	0.483587	FALSE
Pervasive developmental disorders	Up	0.119	0.195	302	0.87381	-1.34258	0.483587	FALSE
Disorders of Nervous System Development	Up	0.119	0.195	302	0.87381	-1.34258	0.483587	FALSE
Translation of respiratory syncytial virus mRNAs	Up	0.229	0.195	5	1.70573	0.582522	0.702346	FALSE
Potential therapeutics for SARS	Up	0.134	0.196	1154	0.642716	-2.26065	0.658213	FALSE
Rhesus glycoproteins mediate ammonium transport	Up	0.052	0.198	15	2.08714	2.30036	1.45576	FALSE
Condensation of Prophase Chromosomes	Up	0.146	0.2	354	1.61215	-1.2534	0.579151	FALSE
TP53 Regulates Metabolic Genes	Up	0.314	0.2	1305	-0.0330216	-3.34137	0.545746	FALSE
Meiotic recombination	Up	0.176	0.2	435	1.42884	-1.32415	0.762302	FALSE
2-LTR circle formation	Up	0.103	0.202	118	1.49591	0.430327	0.586403	FALSE
SDK interactions	Down	0.07	0.202	4	1.86509	1.9429	-0.650558	FALSE
RHO GTPases activate KTN1	Up	0.118	0.202	148	0.972581	-0.701583	0.360363	FALSE
Base Excision Repair	Up	0.174	0.202	460	1.51012	-1.14953	0.681619	FALSE
Homologous DNA Pairing and Strand Exchange	Up	0.112	0.204	489	1.82337	-0.656248	0.858722	FALSE
Aspirin ADME	Up	0.065	0.204	65	1.43629	0.782353	0.746852	FALSE
Recognition and association of DNA glycosylase with site containing an affected pyrimidine	Up	0.192	0.206	268	1.05459	-1.09955	0.520992	FALSE
Cleavage of the damaged pyrimidine	Up	0.192	0.206	268	1.05459	-1.09955	0.520992	FALSE
Co-inhibition by CTLA4	Up	0.134	0.206	411	0.871408	-2.09068	0.599015	FALSE
Depyrimidination	Up	0.192	0.206	268	1.05459	-1.09955	0.520992	FALSE
FOXO-mediated transcription	Up	0.264	0.206	1523	0.27189	-2.98505	0.547662	FALSE
Regulation of gene expression by Hypoxia-inducible Factor	Up	0.107	0.208	127	1.48721	-0.452767	0.44156	FALSE
EML4 and NUDC in mitotic spindle formation	Up	0.146	0.208	776	1.37659	-1.65929	0.659765	FALSE
MITF-M-regulated melanocyte development	Up	0.308	0.208	2100	-0.0390613	-3.29531	0.600498	FALSE
Presynaptic phase of homologous DNA pairing and strand exchange	Up	0.108	0.209	481	1.89227	-0.607438	0.873235	FALSE
RNA Polymerase I Transcription Initiation	Up	0.117	0.21	571	1.27537	-1.53273	0.711654	FALSE
FGFR2 mutant receptor activation	Up	0.182	0.212	237	0.99164	-1.00157	0.778025	FALSE
Glycolysis	Up	0.175	0.212	399	0.868306	-1.7962	0.589157	FALSE
RNA Polymerase I Transcription	Up	0.21	0.212	784	0.830473	-2.42752	0.671703	FALSE
CREB1 phosphorylation through the activation of CaMKII/CaMKK/CaMKIV cascasde	Up	0.138	0.213	99	1.48263	-0.14072	0.788203	FALSE
Base-Excision Repair, AP Site Formation	Up	0.217	0.213	272	1.01148	-1.13294	0.504043	FALSE
RNA polymerase II transcribes snRNA genes	Up	0.161	0.214	466	1.14127	-1.1145	0.802153	FALSE
Stabilization of p53	Up	0.088	0.214	817	1.1616	-4.00959	0.660949	FALSE
Regulation of RUNX1 Expression and Activity	Up	0.165	0.214	209	0.839236	-1.76089	0.546703	FALSE
Resolution of Sister Chromatid Cohesion	Up	0.162	0.215	819	1.31715	-1.69764	0.6918	FALSE
Regulation of PTEN gene transcription	Up	0.331	0.215	782	0.598075	-3.09786	0.546695	FALSE
Signalling to p38 via RIT and RIN	Up	0.051	0.216	122	1.15128	-0.588491	0.465398	FALSE
Diseases of DNA Double-Strand Break Repair	Up	0.127	0.216	478	1.75046	-0.710907	0.862769	FALSE
Defective homologous recombination repair (HRR) due to BRCA2 loss of function	Up	0.127	0.216	478	1.75046	-0.710907	0.862769	FALSE
SUMOylation of nuclear envelope proteins	Up	0.157	0.219	92	1.43204	-0.310227	0.469942	FALSE
Regulation of commissural axon pathfinding by SLIT and ROBO	Up	0.138	0.22	95	0.910535	-0.674023	0.639513	FALSE
TRAF6 mediated NF-kB activation	Up	0.158	0.22	803	0.785438	-2.55044	0.620884	FALSE
Cytoprotection by HMOX1	Up	0.143	0.22	526	1.12426	-1.5621	0.673425	FALSE
Epigenetic regulation of gene expression by MLL3 and MLL4 complexes	Up	0.219	0.22	889	0.65702	-2.35723	0.660563	FALSE
MLL4 and MLL3 complexes regulate expression of PPARG target genes in adipogenesis and hepatic steatosis	Up	0.219	0.22	889	0.65702	-2.35723	0.660563	FALSE
Epigenetic regulation of adipogenesis genes by MLL3 and MLL4 complexes	Up	0.219	0.22	889	0.65702	-2.35723	0.660563	FALSE
AKT-mediated inactivation of FOXO1A	Up	0.098	0.221	144	1.26368	-1.59904	0.62508	FALSE
Myogenesis	Up	0.172	0.221	335	0.927108	-1.35266	0.63511	FALSE
Abasic sugar-phosphate removal via the single-nucleotide replacement pathway	Up	0.204	0.221	22	1.18595	0.0731953	0.437553	FALSE
Signaling by NOTCH	Up	0.293	0.222	2603	0.113937	-3.93388	0.621981	FALSE
Nef-mediates down modulation of cell surface receptors by recruiting them to clathrin adapters	Up	0.155	0.223	168	0.482134	-1.08168	0.426841	FALSE
Beta-catenin phosphorylation cascade	Up	0.185	0.223	338	0.644478	-2.06651	0.57518	FALSE
PKMTs methylate histone lysines	Up	0.229	0.223	530	0.401927	-2.28568	0.521086	FALSE
Signaling by CTNNB1 phospho-site mutants	Up	0.185	0.223	338	0.644478	-2.06651	0.57518	FALSE
Signaling by GSK3beta mutants	Up	0.185	0.223	338	0.644478	-2.06651	0.57518	FALSE
CTNNB1 S33 mutants aren't phosphorylated	Up	0.185	0.223	338	0.644478	-2.06651	0.57518	FALSE
CTNNB1 S37 mutants aren't phosphorylated	Up	0.185	0.223	338	0.644478	-2.06651	0.57518	FALSE
CTNNB1 S45 mutants aren't phosphorylated	Up	0.185	0.223	338	0.644478	-2.06651	0.57518	FALSE
CTNNB1 T41 mutants aren't phosphorylated	Up	0.185	0.223	338	0.644478	-2.06651	0.57518	FALSE
Signaling by FGFR2 IIIa TM	Up	0.166	0.223	223	0.930533	-0.898842	0.792589	FALSE
Recognition and association of DNA glycosylase with site containing an affected purine	Up	0.227	0.224	244	0.938635	-0.983167	0.519689	FALSE
Cleavage of the damaged purine	Up	0.227	0.224	244	0.938635	-0.983167	0.519689	FALSE
Response to metal ions	Up	0.129	0.224	31	1.54723	0.359343	1.03313	FALSE
Mitotic Spindle Checkpoint	Up	0.168	0.224	787	1.16107	-1.88337	0.685168	FALSE
Depurination	Up	0.227	0.224	244	0.938635	-0.983167	0.519689	FALSE
RUNX3 regulates YAP1-mediated transcription	Up	0.295	0.224	107	0.935192	-1.11468	0.492879	FALSE
Killing mechanisms	Up	0.145	0.224	267	1.01776	-1.27561	0.402437	FALSE
WNT5:FZD7-mediated leishmania damping	Up	0.145	0.224	267	1.01776	-1.27561	0.402437	FALSE
Synthesis of epoxy (EET) and dihydroxyeicosatrienoic acids (DHET)	Up	0.162	0.225	27	1.3817	1.11345	0.525838	FALSE
Signaling by FGFR	Up	0.162	0.226	1013	0.650405	-3.73009	0.680632	FALSE
Metabolism of polyamines	Up	0.103	0.226	486	1.50149	-1.63056	0.763583	FALSE
Somitogenesis	Up	0.108	0.226	611	1.35267	-2.38339	0.717122	FALSE
Phosphorylated BMAL1:CLOCK (ARNTL:CLOCK) activates expression of core clock genes	Up	0.153	0.226	207	1.60628	-1.0205	0.553342	FALSE
EPHA-mediated growth cone collapse	Up	0.135	0.227	302	0.778787	-1.01587	0.611211	FALSE
Chromatin modifications during the maternal to zygotic transition (MZT)	Up	0.186	0.227	214	1.43983	-0.944261	0.601756	FALSE
HDR through Homologous Recombination (HRR) or Single Strand Annealing (SSA)	Up	0.162	0.228	1107	0.979982	-3.15061	0.738049	FALSE
Transcriptional Regulation by E2F6	Up	0.155	0.228	523	1.02261	-1.23884	0.666641	FALSE
NIK-->noncanonical NF-kB signaling	Up	0.037	0.231	781	1.51859	-2.96224	0.692856	TRUE
Advanced glycosylation endproduct receptor signaling	Up	0.176	0.231	521	0.558487	-1.66336	0.605486	FALSE
RUNX1 interacts with co-factors whose precise effect on RUNX1 targets is not known	Up	0.129	0.231	543	1.20456	-1.81942	0.698068	FALSE
Diseases of DNA repair	Up	0.136	0.231	535	1.61367	-0.897248	0.845879	FALSE
HDR through Single Strand Annealing (SSA)	Up	0.159	0.232	443	1.57103	-0.85719	0.846462	FALSE
APEX1-Independent Resolution of AP Sites via the Single Nucleotide Replacement Pathway	Up	0.155	0.233	57	1.68313	0.509494	0.631281	FALSE
Processing of DNA double-strand break ends	Up	0.199	0.233	939	1.00783	-3.24845	0.705315	FALSE
G1/S Transition	Up	0.156	0.233	1507	0.872474	-3.74052	0.679494	FALSE
Diseases of Immune System	Up	0.107	0.234	401	1.13868	-1.31873	0.566422	FALSE
Diseases associated with the TLR signaling cascade	Up	0.107	0.234	401	1.13868	-1.31873	0.566422	FALSE
Resolution of D-loop Structures through Holliday Junction Intermediates	Up	0.163	0.234	440	1.47597	-0.742413	0.822915	FALSE
Drug resistance of FLT3 mutants	Up	0.083	0.234	5	1.35491	1.02147	0.707742	FALSE
FLT3 mutants bind TKIs	Up	0.083	0.234	5	1.35491	1.02147	0.707742	FALSE
KW2449-resistant FLT3 mutants	Up	0.083	0.234	5	1.35491	1.02147	0.707742	FALSE
semaxanib-resistant FLT3 mutants	Up	0.083	0.234	5	1.35491	1.02147	0.707742	FALSE
crenolanib-resistant FLT3 mutants	Up	0.083	0.234	5	1.35491	1.02147	0.707742	FALSE
gilteritinib-resistant FLT3 mutants	Up	0.083	0.234	5	1.35491	1.02147	0.707742	FALSE
lestaurtinib-resistant FLT3 mutants	Up	0.083	0.234	5	1.35491	1.02147	0.707742	FALSE
midostaurin-resistant FLT3 mutants	Up	0.083	0.234	5	1.35491	1.02147	0.707742	FALSE
pexidartinib-resistant FLT3 mutants	Up	0.083	0.234	5	1.35491	1.02147	0.707742	FALSE
ponatinib-resistant FLT3 mutants	Up	0.083	0.234	5	1.35491	1.02147	0.707742	FALSE
quizartinib-resistant FLT3 mutants	Up	0.083	0.234	5	1.35491	1.02147	0.707742	FALSE
sorafenib-resistant FLT3 mutants	Up	0.083	0.234	5	1.35491	1.02147	0.707742	FALSE
sunitinib-resistant FLT3 mutants	Up	0.083	0.234	5	1.35491	1.02147	0.707742	FALSE
tandutinib-resistant FLT3 mutants	Up	0.083	0.234	5	1.35491	1.02147	0.707742	FALSE
linifanib-resistant FLT3 mutants	Up	0.083	0.234	5	1.35491	1.02147	0.707742	FALSE
tamatinib-resistant FLT3 mutants	Up	0.083	0.234	5	1.35491	1.02147	0.707742	FALSE
Packaging Of Telomere Ends	Up	0.26	0.235	237	0.830123	-1.10044	0.518705	FALSE
CYP2E1 reactions	Up	0.136	0.235	2	1.65089	1.13874	3.25629	FALSE
Pentose phosphate pathway disease	Up	0.091	0.235	17	1.78968	0.642483	1.29502	FALSE
Synthesis of (16-20)-hydroxyeicosatetraenoic acids (HETE)	Up	0.135	0.236	32	1.4146	1.12875	0.679304	FALSE
Neutrophil degranulation	Up	0.204	0.236	2581	0.780666	-1.70159	0.673763	FALSE
p53-Dependent G1 DNA Damage Response	Up	0.165	0.236	908	1.06706	-4.1703	0.687733	FALSE
p53-Dependent G1/S DNA damage checkpoint	Up	0.165	0.236	908	1.06706	-4.1703	0.687733	FALSE
Proteasome assembly	Up	0.053	0.236	542	1.82779	-1.3244	0.733715	FALSE
Tetrahydrobiopterin (BH4) synthesis, recycling, salvage and regulation	Up	0.161	0.237	239	0.831973	-1.87246	0.619672	FALSE
TRAIL signaling	Up	0.068	0.237	69	1.74433	0.798044	0.540239	FALSE
E2F mediated regulation of DNA replication	Up	0.133	0.238	283	1.35172	-0.964077	0.732167	FALSE
RIP-mediated NFkB activation via ZBP1	Up	0.262	0.238	244	0.656392	-2.42101	0.399328	FALSE
Regulation of PTEN stability and activity	Up	0.104	0.238	1180	1.21675	-3.18999	0.676248	FALSE
Immune System	Up	0.275	0.239	6831	0.0236767	-1.11355	0.730549	FALSE
Defective SLC17A5 causes Salla disease (SD) and ISSD	Up	0.124	0.239	2	1.65027	1.70204	2.23619	FALSE
RHO GTPases activate CIT	Up	0.134	0.239	217	1.20029	-0.837479	0.647109	FALSE
PCNA-Dependent Long Patch Base Excision Repair	Up	0.145	0.241	142	1.73914	0.100738	0.995163	FALSE
Resolution of D-Loop Structures	Up	0.16	0.241	441	1.48529	-0.727306	0.820272	FALSE
Adipogenesis	Up	0.293	0.242	1014	0.515833	-2.66652	0.675322	FALSE
Homology Directed Repair	Up	0.176	0.243	1135	0.936992	-3.18807	0.738359	FALSE
Resolution of D-loop Structures through Synthesis-Dependent Strand Annealing (SDSA)	Up	0.154	0.243	422	1.46364	-0.806543	0.800191	FALSE
Biosynthesis of protectins	Up	0.135	0.243	29	1.44719	1.21641	0.672012	FALSE
Signaling by NOTCH1 PEST Domain Mutants in Cancer	Up	0.349	0.244	984	0.237198	-4.18779	0.543039	FALSE
Signaling by NOTCH1 in Cancer	Up	0.349	0.244	984	0.237198	-4.18779	0.543039	FALSE
Constitutive Signaling by NOTCH1 PEST Domain Mutants	Up	0.349	0.244	984	0.237198	-4.18779	0.543039	FALSE
Signaling by NOTCH1 HD+PEST Domain Mutants in Cancer	Up	0.349	0.244	984	0.237198	-4.18779	0.543039	FALSE
Constitutive Signaling by NOTCH1 HD+PEST Domain Mutants	Up	0.349	0.244	984	0.237198	-4.18779	0.543039	FALSE
Developmental Lineage of Pancreatic Acinar Cells	Up	0.143	0.245	49	1.37161	0.55277	0.919974	FALSE
Deactivation of the beta-catenin transactivating complex	Up	0.404	0.247	1044	-0.0431807	-4.29602	0.484736	FALSE
RHOF GTPase cycle	Up	0.229	0.247	413	0.718391	-1.51775	0.598909	FALSE
Netrin-1 signaling	Up	0.249	0.249	392	0.565733	-1.73637	0.4649	FALSE
WNT5A-dependent internalization of FZD4	Up	0.103	0.249	236	0.854291	-0.955578	0.620468	FALSE
GRB7 events in ERBB2 signaling	Up	0.09	0.251	72	1.00865	-0.444396	0.605582	FALSE
Defective B4GALT1 causes B4GALT1-CDG (CDG-2d)	Up	0.102	0.251	16	1.11534	0.664443	0.482077	FALSE
Disorders of Developmental Biology	Up	0.192	0.252	398	0.50038	-1.65815	0.492378	FALSE
Defective homologous recombination repair (HRR) due to BRCA1 loss of function	Up	0.175	0.252	419	1.41762	-0.870809	0.811905	FALSE
Defective homologous recombination repair (HRR) due to PALB2 loss of function	Up	0.175	0.252	419	1.41762	-0.870809	0.811905	FALSE
Defective HDR through Homologous Recombination Repair (HRR) due to PALB2 loss of BRCA1 binding function	Up	0.175	0.252	419	1.41762	-0.870809	0.811905	FALSE
Defective HDR through Homologous Recombination Repair (HRR) due to PALB2 loss of BRCA2/RAD51/RAD51C binding function	Up	0.175	0.252	419	1.41762	-0.870809	0.811905	FALSE
Mitotic G1 phase and G1/S transition	Up	0.201	0.253	1612	0.669075	-3.88689	0.681669	FALSE
Disassembly of the destruction complex and recruitment of AXIN to the membrane	Up	0.15	0.253	491	0.864756	-1.89596	0.611054	FALSE
Defective SLC35A3 causes arthrogryposis, mental retardation, and seizures (AMRS)	Down	0.133	0.253	2	1.27044	1.41728	-0.121759	FALSE
Nuclear Pore Complex (NPC) Disassembly	Up	0.18	0.254	231	1.03231	-1.26443	0.569707	FALSE
Signaling by FGFR in disease	Up	0.415	0.256	628	0.150934	-2.92509	0.694739	FALSE
Nef Mediated CD8 Down-regulation	Up	0.193	0.256	73	0.62907	-0.222192	0.471807	FALSE
Suppression of autophagy	Up	0.186	0.256	25	0.767957	0.150556	0.0672783	FALSE
Cohesin Loading onto Chromatin	Up	0.105	0.258	37	1.35147	0.850328	0.651233	FALSE
Regulation of mRNA stability by proteins that bind AU-rich elements	Up	0.313	0.258	1550	-0.0679449	-4.19025	0.578381	FALSE
Impaired BRCA2 binding to RAD51	Up	0.175	0.261	438	1.5905	-0.841245	0.833263	FALSE
Cell Cycle, Mitotic	Up	0.275	0.262	3612	0.0822907	-3.30376	0.681311	FALSE
Impaired BRCA2 binding to PALB2	Up	0.183	0.262	394	1.49134	-0.656381	0.831878	FALSE
RHOT2 GTPase cycle	Up	0.235	0.263	51	1.02987	-0.0807051	0.562448	FALSE
Defective ST3GAL3 causes MCT12 and EIEE15	Up	0.13	0.264	17	1.14138	0.70475	0.429411	FALSE
RUNX2 regulates osteoblast differentiation	Up	0.278	0.266	452	0.76562	-2.34034	0.579593	FALSE
HCMV Infection	Up	0.336	0.266	1128	0.335836	-3.27294	0.619721	FALSE
HDMs demethylate histones	Up	0.25	0.267	247	1.11148	-1.10665	0.569346	FALSE
Mitochondrial translation termination	Up	0.118	0.267	232	1.93779	1.07231	0.935597	FALSE
FOXO-mediated transcription of oxidative stress, metabolic and neuronal genes	Up	0.285	0.267	451	1.0585	-1.88462	0.580451	FALSE
The CRY:PER:kinase complex represses transactivation by the BMAL:CLOCK (ARNTL:CLOCK) complex	Up	0.271	0.267	186	1.46337	-1.37742	0.457393	FALSE
Synthesis of PIPs in the nucleus	Up	0.115	0.268	34	0.835388	0.18216	0.520598	FALSE
ZBP1(DAI) mediated induction of type I IFNs	Up	0.314	0.269	284	0.501948	-2.46327	0.432936	FALSE
SEMA3A-Plexin repulsion signaling by inhibiting Integrin adhesion	Up	0.133	0.269	168	0.972093	-0.891521	0.408043	FALSE
DNA Replication Pre-Initiation	Up	0.128	0.269	1059	1.35745	-3.00982	0.733631	FALSE
Reproduction	Up	0.263	0.27	918	0.997256	-1.63559	0.758532	FALSE
Metallothioneins bind metals	Up	0.171	0.27	18	1.78665	0.587548	1.30238	FALSE
TGFBR3 expression	Up	0.271	0.27	337	0.657015	-2.04315	0.537176	FALSE
Activation of BH3-only proteins	Up	0.474	0.272	1129	-0.332414	-3.60329	0.523342	FALSE
NGF processing	Up	0.13	0.272	14	1.41154	1.14634	0.21836	FALSE
Signaling by FGFR2	Up	0.272	0.272	943	0.300794	-4.12835	0.636988	FALSE
Regulation of RUNX3 expression and activity	Up	0.145	0.272	729	1.01674	-3.95554	0.671147	FALSE
Expression and Processing of Neurotrophins	Up	0.13	0.272	14	1.41154	1.14634	0.21836	FALSE
Signaling by ERBB2	Up	0.253	0.273	1053	0.603847	-3.84547	0.628565	FALSE
Beta-catenin independent WNT signaling	Up	0.193	0.273	1191	0.57838	-3.91143	0.640254	FALSE
G alpha (i) signalling events	Up	0.327	0.273	1459	0.246664	-2.30377	0.682715	FALSE
Cyclin E associated events during G1/S transition	Up	0.235	0.273	1173	0.670067	-4.24236	0.639907	FALSE
Epigenetic regulation by WDR5-containing histone modifying complexes	Up	0.227	0.273	1194	0.775666	-2.25076	0.718297	FALSE
Regulation of PD-L1(CD274) expression	Up	0.408	0.274	2424	-0.432882	-4.48307	0.579886	FALSE
Defective HLCS causes multiple carboxylase deficiency	Up	0.131	0.275	25	1.40061	0.737624	0.201571	FALSE
Diseases associated with glycosylation precursor biosynthesis	Up	0.088	0.275	43	1.54437	1.54407	1.20177	FALSE
G beta:gamma signalling through PI3Kgamma	Up	0.167	0.276	225	0.979547	-1.56445	0.560638	FALSE
Assembly of the pre-replicative complex	Up	0.131	0.276	981	1.31469	-3.07621	0.733312	FALSE
PRC2 methylates histones and DNA	Up	0.342	0.277	305	0.740291	-1.96587	0.585438	FALSE
Cyclin A:Cdk2-associated events at S phase entry	Up	0.239	0.277	1193	0.692869	-4.181	0.65162	FALSE
Nef mediated downregulation of MHC class I complex cell surface expression	Up	0.15	0.278	64	0.616068	-0.473486	0.36952	FALSE
RUNX3 regulates p14-ARF	Up	0.203	0.278	130	1.31621	-1.20514	0.723026	FALSE
Microbial factors inhibit CASP4 activity	Up	0.175	0.278	11	1.57241	0.85455	1.1258	FALSE
Resolution of Abasic Sites (AP sites)	Up	0.193	0.279	248	1.58113	-0.508235	0.818525	FALSE
Unwinding of DNA	Up	0.115	0.281	100	1.8207	0.615866	1.02093	FALSE
FGFR3b ligand binding and activation	Up	0.091	0.281	9	1.46756	0.983643	0.983886	FALSE
Mitochondrial iron-sulfur cluster biogenesis	Up	0.12	0.282	54	1.65587	1.44556	0.770735	FALSE
Binding and entry of HIV virion	Up	0.22	0.282	155	0.837393	0.15777	0.571101	FALSE
Signaling by TGFBR3	Up	0.322	0.282	534	0.38225	-2.50063	0.559691	FALSE
Negative regulation of TCF-dependent signaling by DVL-interacting proteins	Up	0.131	0.283	97	1.46167	-0.0343863	0.588062	FALSE
HCMV Early Events	Up	0.353	0.284	998	0.211409	-3.30258	0.609954	FALSE
Autodegradation of the E3 ubiquitin ligase COP1	Up	0.226	0.286	766	0.894837	-4.23414	0.666556	FALSE
SLC transporter disorders	Up	0.195	0.286	350	0.864583	-0.249071	0.672662	FALSE
HIV elongation arrest and recovery	Up	0.142	0.287	292	1.58762	-0.745469	0.856613	FALSE
Pausing and recovery of HIV elongation	Up	0.142	0.287	292	1.58762	-0.745469	0.856613	FALSE
3-methylglutaconic aciduria	Up	0.176	0.287	1	1.06555	1.19524	0.85626	FALSE
TNFR2 non-canonical NF-kB pathway	Up	0.071	0.288	1157	1.44834	-2.40399	0.734448	FALSE
Viral Messenger RNA Synthesis	Up	0.168	0.289	290	1.03943	-0.990449	0.707403	FALSE
FOXO-mediated transcription of cell death genes	Up	0.213	0.291	257	1.02812	-1.90054	0.519892	FALSE
Activated NTRK2 signals through CDK5	Up	0.226	0.292	136	1.3083	-1.05016	0.546008	FALSE
Diseases of Cellular Senescence	Up	0.243	0.292	57	1.14464	-0.535052	0.777407	FALSE
Diseases of cellular response to stress	Up	0.243	0.292	57	1.14464	-0.535052	0.777407	FALSE
Regulation of gene expression in beta cells	Up	0.186	0.293	247	0.920125	-1.63883	0.758883	FALSE
Defective CHST6 causes MCDC1	Up	0.157	0.294	17	0.921067	0.333091	0.458774	FALSE
RUNX2 regulates genes involved in cell migration	Up	0.169	0.294	146	0.976328	-1.39872	0.643065	FALSE
Non-canonical inflammasome activation	Up	0.163	0.294	39	1.49539	0.212956	0.760582	FALSE
SARS-CoV-1 targets host intracellular signalling and regulatory pathways	Up	0.504	0.295	1042	-0.430121	-3.19651	0.471917	FALSE
Sema4D in semaphorin signaling	Up	0.214	0.296	222	0.383394	-1.44221	0.508087	FALSE
Netrin mediated repulsion signals	Up	0.276	0.296	94	0.577519	-1.28819	0.480166	FALSE
RHOC GTPase cycle	Up	0.239	0.296	553	0.438488	-1.78647	0.685874	FALSE
Defective visual phototransduction due to LRAT loss of function	Up	0.142	0.296	8	1.55433	1.56481	1.68289	FALSE
CaMK IV-mediated phosphorylation of CREB	Up	0.242	0.297	115	1.12246	-0.697253	0.736359	FALSE
FOXO-mediated transcription of cell cycle genes	Up	0.326	0.297	294	0.921418	-2.14126	0.59309	FALSE
Antigen activates B Cell Receptor (BCR) leading to generation of second messengers	Up	0.163	0.298	364	0.73645	-1.6294	0.546645	FALSE
OGDH complex synthesizes succinyl-CoA from 2-OG	Up	0.174	0.298	59	1.03836	0.443673	0.767307	FALSE
TP53 Regulates Transcription of Cell Death Genes	Up	0.326	0.299	661	1.14365	-1.86359	0.700039	FALSE
DNA strand elongation	Up	0.145	0.3	219	1.91455	0.257404	1.03642	FALSE
TFAP2 (AP-2) family regulates transcription of other transcription factors	Up	0.394	0.3	16	0.793902	-0.698057	0.713939	FALSE
Class A/1 (Rhodopsin-like receptors)	Up	0.26	0.301	1145	0.498549	-0.808101	0.730203	FALSE
Interleukin-1 processing	Up	0.449	0.302	122	0.843369	-1.61703	0.511399	FALSE
Transcriptional regulation of testis differentiation	Up	0.117	0.302	47	1.36766	0.284496	0.799264	FALSE
Regulation of CDH19 Expression and Function	Up	0.294	0.302	135	0.661672	-1.67342	0.783726	FALSE
Cellular Senescence	Up	0.4	0.303	1603	0.26411	-4.21473	0.61501	FALSE
Respiratory syncytial virus (RSV) attachment and entry	Up	0.358	0.303	423	-0.0610038	-2.75413	0.544919	FALSE
Mitochondrial biogenesis	Up	0.21	0.304	758	0.825413	-1.60008	0.724797	FALSE
RHO GTPases activate IQGAPs	Up	0.264	0.304	357	0.657012	-2.13171	0.561428	FALSE
Nef Mediated CD4 Down-regulation	Up	0.339	0.305	112	0.268171	-0.988226	0.427077	FALSE
C-type lectin receptors (CLRs)	Up	0.218	0.305	1438	0.729755	-3.96579	0.659407	FALSE
CASP4 inflammasome assembly	Up	0.199	0.305	15	1.51718	0.820476	1.03868	FALSE
RUNX2 regulates bone development	Up	0.359	0.307	557	0.484612	-2.78634	0.577846	FALSE
Sema4D induced cell migration and growth-cone collapse	Up	0.217	0.308	159	0.395214	-1.04767	0.589291	FALSE
Inactivation of CDC42 and RAC1	Up	0.203	0.308	104	0.806115	-0.722755	0.344692	FALSE
Mitochondrial translation elongation	Up	0.141	0.308	208	1.77089	0.846068	0.970907	FALSE
Regulation of TP53 Degradation	Up	0.43	0.308	877	0.319694	-4.576	0.617626	FALSE
Regulation of TP53 Expression and Degradation	Up	0.43	0.308	877	0.319694	-4.576	0.617626	FALSE
Cell Cycle Checkpoints	Up	0.377	0.308	2647	0.0443827	-3.9043	0.661525	FALSE
DNA Replication	Up	0.181	0.309	1307	1.19616	-3.00747	0.739192	FALSE
Trafficking of AMPA receptors	Up	0.21	0.311	551	1.39838	-0.66674	0.781814	FALSE
Glutamate binding, activation of AMPA receptors and synaptic plasticity	Up	0.21	0.311	551	1.39838	-0.66674	0.781814	FALSE
CDC42 GTPase cycle	Up	0.333	0.311	741	0.0975675	-2.38518	0.555202	FALSE
Negative Regulation of CDH1 Gene Transcription	Up	0.486	0.312	702	0.324367	-2.79905	0.572963	FALSE
Mitochondrial ribosome-associated quality control	Up	0.136	0.312	236	1.88832	0.886778	0.956443	FALSE
Metalloprotease DUBs	Up	0.227	0.314	397	0.926696	-3.49873	0.542823	FALSE
Co-inhibition by PD-1	Up	0.529	0.316	2478	-0.585169	-4.64236	0.578617	FALSE
Defective SFTPA2 causes IPF	Down	0.176	0.316	1	1.32321	1.30641	-1.22915	FALSE
SUMOylation of ubiquitinylation proteins	Up	0.239	0.317	601	1.02318	-1.58328	0.674556	FALSE
RHO GTPases activate PAKs	Up	0.227	0.317	248	0.727352	-1.27735	0.543322	FALSE
PTK6 Expression	Up	0.359	0.317	94	0.793837	-0.95728	0.476305	FALSE
Polymerase switching on the C-strand of the telomere	Up	0.397	0.318	244	0.713127	-0.973144	0.720683	FALSE
Telomere C-strand (Lagging Strand) Synthesis	Up	0.411	0.318	295	0.914045	-1.04146	0.779534	FALSE
Intrinsic Pathway for Apoptosis	Up	0.59	0.319	1392	-0.578477	-4.01563	0.567077	FALSE
FGFR1c ligand binding and activation	Up	0.093	0.319	30	1.51884	0.961992	0.967481	FALSE
Defects in biotin (Btn) metabolism	Up	0.168	0.319	28	1.29252	0.606248	0.165887	FALSE
UNC93B1 deficiency - HSE	Up	0.122	0.319	59	1.40639	1.3821	0.629974	FALSE
Defective DNA double strand break response due to BRCA1 loss of function	Up	0.25	0.319	64	1.15958	-0.182688	0.561103	FALSE
Defective DNA double strand break response due to BARD1 loss of function	Up	0.25	0.319	64	1.15958	-0.182688	0.561103	FALSE
Regulation of NPAS4 gene transcription	Up	0.162	0.319	20	1.33251	0.320708	0.354673	FALSE
PDH complex synthesizes acetyl-CoA from PYR	Up	0.293	0.32	19	0.915456	0.0329223	0.829892	FALSE
Repression of WNT target genes	Up	0.297	0.321	284	0.980859	-1.22423	0.51353	FALSE
Protein lipoylation	Up	0.107	0.321	141	1.55645	0.980542	0.962828	FALSE
Inhibition of Host mRNA Processing and RNA Silencing	Up	0.445	0.323	34	0.41903	-0.494522	0.257774	FALSE
Defective pyroptosis	Up	0.413	0.324	302	0.682331	-1.85044	0.605815	FALSE
Defective GALM causes GALAC4	Down	0.196	0.324	1	1.03881	1.16617	-0.77984	FALSE
Mitotic Metaphase and Anaphase	Up	0.259	0.325	1574	0.774438	-3.49242	0.717314	FALSE
Regulation of ornithine decarboxylase (ODC)	Up	0.18	0.325	444	1.10967	-2.19797	0.721854	FALSE
Mitotic Anaphase	Up	0.259	0.325	1574	0.774438	-3.49242	0.717314	FALSE
Separation of Sister Chromatids	Up	0.234	0.327	1288	0.951517	-3.36693	0.705647	FALSE
APC truncation mutants are not K63 polyubiquitinated	Up	0.549	0.327	36	0.505372	-0.931812	0.31302	FALSE
Cristae formation	Up	0.122	0.327	198	1.25807	0.33573	0.835025	FALSE
Metabolism of cofactors	Up	0.231	0.328	282	0.784354	-1.77166	0.646233	FALSE
SPOP-mediated proteasomal degradation of PD-L1(CD274)	Up	0.388	0.329	1398	-0.238531	-4.29121	0.544901	FALSE
MyD88 deficiency (TLR2/4)	Up	0.151	0.33	135	1.06542	-0.280928	0.702439	FALSE
CD209 (DC-SIGN) signaling	Up	0.402	0.33	415	0.351296	-3.16841	0.537311	FALSE
Downregulation of ERBB2:ERBB3 signaling	Up	0.238	0.331	378	0.649797	-3.98776	0.536978	FALSE
Signaling by NOTCH1	Up	0.528	0.331	1130	-0.0648174	-4.33687	0.555297	FALSE
Trafficking and processing of endosomal TLR	Up	0.105	0.333	106	1.44563	0.936731	0.620693	FALSE
Downregulation of SMAD2/3:SMAD4 transcriptional activity	Up	0.461	0.333	778	0.223179	-4.1717	0.537873	FALSE
Opsins	Up	0.168	0.333	6	1.24954	1.14648	2.06452	FALSE
mRNA decay by 3' to 5' exoribonuclease	Up	0.265	0.333	104	1.26456	-0.226053	0.941374	FALSE
Respiratory Syncytial Virus Infection Pathway	Up	0.478	0.333	1548	-0.153501	-4.08033	0.607413	FALSE
Regulation of MITF-M-dependent genes involved in pigmentation	Up	0.397	0.333	509	0.470641	-2.59562	0.773077	FALSE
G-protein beta:gamma signalling	Up	0.309	0.334	316	0.51684	-2.15383	0.540744	FALSE
Regulation of MITF-M-dependent genes involved in DNA replication, damage repair and senescence	Up	0.262	0.334	84	1.37259	0.0419606	0.781522	FALSE
Formation of the posterior neural plate	Up	0.33	0.334	94	0.427372	-0.405524	0.319018	FALSE
Sterols are 12-hydroxylated by CYP8B1	Down	0.196	0.335	3	0.761513	0.530035	-0.192037	FALSE
Interconversion of polyamines	Up	0.254	0.335	33	0.978568	0.165494	0.877422	FALSE
G alpha (z) signalling events	Up	0.353	0.336	165	1.04355	-0.857218	0.785199	FALSE
Defective SLC5A5 causes thyroid dyshormonogenesis 1 (TDH1)	Up	0.143	0.336	5	1.34877	1.47067	2.19151	FALSE
SARS-CoV-1 activates/modulates innate immune responses	Up	0.379	0.336	705	0.262811	-3.68126	0.597485	FALSE
Defective Base Excision Repair Associated with NEIL3	Up	0.18	0.337	2	1.31211	1.10414	1.64165	FALSE
NEIL3-mediated resolution of ICLs	Up	0.18	0.337	2	1.31211	1.10414	1.64165	FALSE
Phase 2 - plateau phase	Up	0.209	0.34	34	1.05283	0.548202	1.05518	FALSE
RHO GTPases Activate ROCKs	Up	0.333	0.34	151	0.365894	-1.13124	0.59309	FALSE
Insertion of tail-anchored proteins into the endoplasmic reticulum membrane	Up	0.255	0.34	526	0.466396	-1.32988	0.735877	FALSE
Resolution of AP sites via the multiple-nucleotide patch replacement pathway	Up	0.306	0.342	183	1.20288	-0.626378	0.914307	FALSE
GAB1 signalosome	Up	0.355	0.342	393	0.0941964	-2.68808	0.625503	FALSE
RNA Polymerase I Promoter Opening	Up	0.353	0.342	214	0.822557	-1.52884	0.60013	FALSE
Interleukin-36 pathway	Up	0.202	0.342	17	1.17945	0.752889	1.32557	FALSE
SARS-CoV-2 modulates autophagy	Up	0.327	0.342	217	0.432763	-0.506594	0.605709	FALSE
Transcriptional activation of mitochondrial biogenesis	Up	0.237	0.343	496	0.675159	-1.5996	0.645554	FALSE
Defective PGM1 causes PGM1-CDG	Down	0.226	0.343	1	0.807845	0.914886	-0.480442	FALSE
Nuclear Envelope (NE) Reassembly	Up	0.314	0.344	602	0.898111	-1.87319	0.679463	FALSE
RHOH GTPase cycle	Up	0.394	0.344	477	0.343996	-1.94942	0.63494	FALSE
PP2A-mediated dephosphorylation of key metabolic factors	Up	0.264	0.346	119	0.663081	-0.824085	0.559659	FALSE
APC/C:Cdh1 mediated degradation of Cdc20 and other APC/C:Cdh1 targeted proteins in late mitosis/early G1	Up	0.194	0.346	839	0.971214	-3.55227	0.699726	FALSE
Activation of ATR in response to replication stress	Up	0.266	0.346	280	1.62095	-0.629352	0.967043	FALSE
Signaling by AXIN mutants	Up	0.419	0.346	263	0.229804	-2.02155	0.500606	FALSE
Signaling by APC mutants	Up	0.419	0.346	263	0.229804	-2.02155	0.500606	FALSE
Signaling by AMER1 mutants	Up	0.419	0.346	263	0.229804	-2.02155	0.500606	FALSE
APC truncation mutants have impaired AXIN binding	Up	0.419	0.346	263	0.229804	-2.02155	0.500606	FALSE
AXIN missense mutants destabilize the destruction complex	Up	0.419	0.346	263	0.229804	-2.02155	0.500606	FALSE
Truncations of AMER1 destabilize the destruction complex	Up	0.419	0.346	263	0.229804	-2.02155	0.500606	FALSE
Methionine salvage pathway	Up	0.426	0.347	41	1.04942	-0.528201	0.663953	FALSE
Defective DOLK causes DOLK-CDG	Up	0.174	0.347	10	1.45801	1.51208	2.39372	FALSE
CLEC7A (Dectin-1) signaling	Up	0.223	0.347	1132	0.716352	-3.98227	0.647817	FALSE
IRAK4 deficiency (TLR2/4)	Up	0.16	0.348	139	1.03466	-0.281306	0.713153	FALSE
Inflammasomes	Up	0.387	0.348	646	0.40251	-2.67772	0.605538	FALSE
GABA receptor activation	Up	0.211	0.349	157	0.789241	0.0676652	0.81713	FALSE
Defective Intrinsic Pathway for Apoptosis	Up	0.622	0.352	1232	-0.0792113	-3.44992	0.611316	FALSE
Synthesis and processing of ENV and VPU	Up	0.318	0.353	85	0.789851	0.21531	0.440572	FALSE
PCP/CE pathway	Up	0.232	0.353	986	0.561963	-3.70567	0.634996	FALSE
YAP1- and WWTR1 (TAZ)-stimulated gene expression	Up	0.478	0.355	160	0.692235	-1.47945	0.593612	FALSE
Polo-like kinase mediated events	Up	0.454	0.356	296	0.618251	-1.89335	0.533671	FALSE
S Phase	Up	0.307	0.356	1465	0.645144	-3.85248	0.702812	FALSE
Amino acids regulate mTORC1	Up	0.246	0.356	236	0.936644	-0.361721	0.567818	FALSE
Signalling to RAS	Up	0.351	0.357	159	0.248205	-1.90764	0.279826	FALSE
Mitotic Telophase/Cytokinesis	Up	0.329	0.357	138	0.519999	-0.763319	0.522885	FALSE
Cyclin A/B1/B2 associated events during G2/M transition	Up	0.39	0.36	424	0.576377	-2.00887	0.661306	FALSE
OADH complex synthesizes glutaryl-CoA from 2-OA	Up	0.284	0.36	58	0.770403	0.153792	0.779488	FALSE
SUMO is transferred from E1 to E2 (UBE2I, UBC9)	Up	0.366	0.361	107	0.769999	-0.894247	0.559322	FALSE
ERBB2 Regulates Cell Motility	Up	0.39	0.362	365	0.0286934	-2.45455	0.614942	FALSE
Proline catabolism	Up	0.263	0.362	3	1.13271	0.911185	1.22549	FALSE
Estrogen-dependent nuclear events downstream of ESR-membrane signaling	Up	0.337	0.362	596	0.353979	-3.13283	0.566871	FALSE
Signaling by NOTCH4	Up	0.513	0.364	1373	-0.209305	-4.72906	0.556429	FALSE
Regulation of glycolysis by fructose 2,6-bisphosphate metabolism	Up	0.307	0.365	187	0.512675	-1.61814	0.602797	FALSE
Drug-mediated inhibition of ERBB2 signaling	Up	0.337	0.365	190	0.584337	-1.97782	0.596161	FALSE
Drug resistance in ERBB2 KD mutants	Up	0.337	0.365	190	0.584337	-1.97782	0.596161	FALSE
Resistance of ERBB2 KD mutants to trastuzumab	Up	0.337	0.365	190	0.584337	-1.97782	0.596161	FALSE
Resistance of ERBB2 KD mutants to sapitinib	Up	0.337	0.365	190	0.584337	-1.97782	0.596161	FALSE
Resistance of ERBB2 KD mutants to tesevatinib	Up	0.337	0.365	190	0.584337	-1.97782	0.596161	FALSE
Resistance of ERBB2 KD mutants to neratinib	Up	0.337	0.365	190	0.584337	-1.97782	0.596161	FALSE
Resistance of ERBB2 KD mutants to osimertinib	Up	0.337	0.365	190	0.584337	-1.97782	0.596161	FALSE
Resistance of ERBB2 KD mutants to afatinib	Up	0.337	0.365	190	0.584337	-1.97782	0.596161	FALSE
Resistance of ERBB2 KD mutants to AEE788	Up	0.337	0.365	190	0.584337	-1.97782	0.596161	FALSE
Resistance of ERBB2 KD mutants to lapatinib	Up	0.337	0.365	190	0.584337	-1.97782	0.596161	FALSE
Drug resistance in ERBB2 TMD/JMD mutants	Up	0.337	0.365	190	0.584337	-1.97782	0.596161	FALSE
Xenobiotics	Up	0.274	0.366	55	1.23209	0.503134	0.540681	FALSE
Signaling by WNT in cancer	Up	0.469	0.366	436	0.203774	-2.43978	0.545089	FALSE
RNA Polymerase I Promoter Escape	Up	0.423	0.366	489	0.710578	-2.28769	0.783185	FALSE
Nuclear Envelope Breakdown	Up	0.382	0.368	465	0.494847	-2.23438	0.57914	FALSE
Mitochondrial protein import	Up	0.272	0.369	359	0.932028	-0.204135	0.747035	FALSE
Establishment of Sister Chromatid Cohesion	Up	0.162	0.369	38	1.10019	0.541528	0.632006	FALSE
Post-transcriptional silencing by small RNAs	Up	0.372	0.372	49	0.445815	-0.879818	0.390917	FALSE
MAPK family signaling cascades	Up	0.621	0.372	2698	-0.43214	-4.3534	0.648375	FALSE
Regulated proteolysis of p75NTR	Up	0.559	0.375	199	0.477677	-2.45636	0.417628	FALSE
MPS IV - Morquio syndrome A	Down	0.139	0.375	2	1.2535	1.39374	-0.28747	FALSE
SLIT2:ROBO1 increases RHOA activity	Up	0.283	0.375	43	0.661407	0.198197	0.337966	FALSE
Aberrant regulation of mitotic G1/S transition in cancer due to RB1 defects	Up	0.344	0.375	228	0.898846	-1.79928	0.666022	FALSE
Defective binding of RB1 mutants to E2F1,(E2F2, E2F3)	Up	0.344	0.375	228	0.898846	-1.79928	0.666022	FALSE
Blockage of phagosome acidification	Up	0.327	0.377	12	0.611414	0.457799	0.410437	FALSE
Sensory processing of sound by inner hair cells of the cochlea	Up	0.385	0.377	427	0.586528	-1.0563	0.801934	FALSE
Evasion of Oncogene Induced Senescence Due to p16INK4A Defects	Up	0.282	0.379	47	1.02208	-0.256303	0.916821	FALSE
Evasion of Oncogene Induced Senescence Due to Defective p16INK4A binding to CDK4 and CDK6	Up	0.282	0.379	47	1.02208	-0.256303	0.916821	FALSE
Evasion of Oxidative Stress Induced Senescence Due to p16INK4A Defects	Up	0.282	0.379	47	1.02208	-0.256303	0.916821	FALSE
Evasion of Oxidative Stress Induced Senescence Due to Defective p16INK4A binding to CDK4 and CDK6	Up	0.282	0.379	47	1.02208	-0.256303	0.916821	FALSE
Diseases associated with O-glycosylation of proteins	Up	0.27	0.381	170	1.03503	0.369398	0.81571	FALSE
Lysine catabolism	Up	0.301	0.381	76	0.687007	0.0802992	0.752614	FALSE
The NLRP3 inflammasome	Up	0.505	0.381	616	0.152221	-2.90199	0.585346	FALSE
Regulation of MITF-M-dependent genes involved in lysosome biogenesis and autophagy	Up	0.244	0.381	97	0.805698	0.369698	0.736687	FALSE
SUMO is proteolytically processed	Up	0.381	0.382	88	0.705932	-0.77429	0.592994	FALSE
Mitophagy	Up	0.321	0.382	751	0.33774	-2.9893	0.551065	FALSE
Reelin signalling pathway	Up	0.27	0.382	145	0.623763	-1.10291	0.601002	FALSE
Signaling by cytosolic FGFR1 fusion mutants	Up	0.426	0.383	236	0.0613732	-2.09322	0.534146	FALSE
Synthesis, secretion, and inactivation of Glucagon-like Peptide-1 (GLP-1)	Up	0.369	0.383	207	0.577786	-1.31484	0.757222	FALSE
Defective GCLC causes HAGGSD	Down	0.268	0.383	7	0.952121	0.915294	-0.0438792	FALSE
Defective SLC5A2 causes renal glucosuria (GLYS1)	Up	0.269	0.383	1	0.849903	0.960656	3.7559	FALSE
Regulation of localization of FOXO transcription factors	Up	0.607	0.383	838	-0.750713	-3.11315	0.488133	FALSE
Mitochondrial translation	Up	0.2	0.384	347	1.4552	0.697923	0.912449	FALSE
Evasion of Oncogene Induced Senescence Due to Defective p16INK4A binding to CDK4	Up	0.329	0.384	37	1.08361	-0.223683	0.979114	FALSE
Evasion of Oxidative Stress Induced Senescence Due to Defective p16INK4A binding to CDK4	Up	0.329	0.384	37	1.08361	-0.223683	0.979114	FALSE
Activation of BAD and translocation to mitochondria	Up	0.614	0.385	875	-0.752141	-3.08898	0.482114	FALSE
IRF3-mediated induction of type I IFN	Up	0.357	0.385	144	0.656709	-1.02331	0.540164	FALSE
Incretin synthesis, secretion, and inactivation	Up	0.366	0.385	221	0.604695	-1.31183	0.800352	FALSE
Signaling by FGFR2 in disease	Up	0.46	0.385	360	0.188358	-2.47497	0.662932	FALSE
Regulation of RAS by GAPs	Up	0.3	0.385	777	0.399968	-4.2771	0.683288	FALSE
Viral RNP Complexes in the Host Cell Nucleus	Up	0.244	0.386	18	0.895126	-0.0726336	0.0727657	FALSE
Processing and activation of SUMO	Up	0.387	0.386	112	0.749992	-0.928594	0.613459	FALSE
NOTCH3 Activation and Transmission of Signal to the Nucleus	Up	0.41	0.386	667	-0.0112928	-3.81624	0.594072	FALSE
Defective SLC26A4 causes Pendred syndrome (PDS)	Up	0.228	0.387	4	0.946059	0.946594	1.47612	FALSE
Calmodulin induced events	Up	0.268	0.388	296	0.83738	-1.41647	0.746616	FALSE
CaM pathway	Up	0.268	0.388	296	0.83738	-1.41647	0.746616	FALSE
Semaphorin interactions	Up	0.505	0.388	663	-0.0658651	-2.88356	0.608991	FALSE
Variant SLC6A20 contributes towards hyperglycinuria (HG) and iminoglycinuria (IG)	Up	0.313	0.388	5	0.907285	0.667692	1.77112	FALSE
Variant SLC6A20 contributes towards hyperglycinuria (HG) and iminoglycinuria (IG)	Up	0.313	0.388	5	0.907285	0.667692	1.77112	FALSE
Infection with Enterobacteria	Up	0.173	0.388	90	1.31574	0.663153	0.779834	FALSE
Mitochondrial protein degradation	Up	0.254	0.388	622	0.896129	-0.359354	0.712924	FALSE
Defective MMACHC causes MAHCC	Up	0.265	0.389	3	1.0135	0.819124	1.89925	FALSE
Circadian clock	Up	0.53	0.389	1494	0.124522	-4.23979	0.640487	FALSE
Degradation of beta-catenin by the destruction complex	Up	0.407	0.39	1257	0.390167	-4.15457	0.647189	FALSE
Diseases of programmed cell death	Up	0.731	0.391	1596	-0.355712	-3.9796	0.616261	FALSE
trans-Golgi Network Vesicle Budding	Up	0.379	0.392	963	-0.0483185	-2.36604	0.68816	FALSE
DNA Repair	Up	0.556	0.392	2159	0.0653533	-3.72272	0.744371	FALSE
mRNA Editing	Up	0.456	0.393	40	0.628849	-0.757188	0.458182	FALSE
Neddylation	Up	0.355	0.394	1609	0.589917	-3.37788	0.673641	FALSE
TRAF3-dependent IRF activation pathway	Up	0.415	0.394	264	0.253697	-1.83388	0.509352	FALSE
Acyl chain remodelling of PI	Up	0.272	0.395	27	1.48826	0.88886	1.14575	FALSE
AKT phosphorylates targets in the nucleus	Up	0.354	0.396	174	0.556613	-2.23952	0.604079	FALSE
CRMPs in Sema3A signaling	Up	0.32	0.396	202	0.695106	-1.52484	0.544943	FALSE
Suppression of phagosomal maturation	Up	0.241	0.396	489	0.481534	-2.69611	0.686511	FALSE
MASTL Facilitates Mitotic Progression	Up	0.323	0.397	173	0.828935	-1.14408	0.673894	FALSE
UCH proteinases	Up	0.356	0.397	1009	0.376931	-3.97425	0.694008	FALSE
Displacement of DNA glycosylase by APEX1	Up	0.321	0.398	37	1.0019	-0.298928	0.339944	FALSE
FGFR4 ligand binding and activation	Up	0.175	0.398	23	1.13815	0.502184	1.2024	FALSE
Axonal growth stimulation	Up	0.323	0.399	55	0.542599	-0.123167	0.402278	FALSE
Degradation of DVL	Up	0.23	0.399	694	0.781621	-3.75767	0.678204	FALSE
Signaling by PDGFR in disease	Up	0.368	0.399	269	0.204548	-2.14046	0.615648	FALSE
Heme signaling	Up	0.355	0.399	547	0.679181	-1.964	0.660971	FALSE
Cytosolic sensors of pathogen-associated DNA	Up	0.437	0.4	822	0.252443	-4.20842	0.64867	FALSE
Reuptake of GABA	Up	0.299	0.4	6	1.10516	0.700083	0.448393	FALSE
p75NTR regulates axonogenesis	Up	0.319	0.401	75	0.673985	-0.126846	0.583103	FALSE
Interleukin-38 signaling	Up	0.29	0.402	20	0.678821	0.0590269	0.121875	FALSE
Activated NTRK2 signals through FYN	Up	0.436	0.403	134	0.244791	-1.93473	0.372637	FALSE
Nuclear events mediated by NFE2L2	Up	0.433	0.403	1298	0.359389	-4.04087	0.613129	FALSE
GPCR downstream signalling	Up	0.6	0.404	2303	-0.252504	-2.94605	0.690351	FALSE
Signaling by FGFR1 amplification mutants	Up	0.323	0.405	1	1.15805	0.553102	3.7626	FALSE
Expression of BMAL (ARNTL), CLOCK, and NPAS2	Up	0.423	0.405	378	0.41777	-2.29544	0.635837	FALSE
Translocation of SLC2A4 (GLUT4) to the plasma membrane	Up	0.677	0.407	1338	-0.725917	-3.42842	0.590204	FALSE
Transcriptional Regulation by NPAS4	Up	0.367	0.407	455	0.840885	-2.35231	0.565096	FALSE
Formation of the anterior neural plate	Up	0.353	0.407	141	0.556966	-0.197106	0.668193	FALSE
p38MAPK events	Up	0.321	0.408	102	0.52465	-1.0779	0.321515	FALSE
Activation of TRKA receptors	Up	0.333	0.409	37	0.907352	0.111388	0.747109	FALSE
Biotin transport and metabolism	Up	0.248	0.409	32	1.24313	0.653315	0.337154	FALSE
Peptide ligand-binding receptors	Up	0.411	0.409	859	0.256306	-1.18432	0.682635	FALSE
MAPK targets/ Nuclear events mediated by MAP kinases	Up	0.483	0.409	412	0.247636	-2.5545	0.458276	FALSE
Virion Assembly and Release	Up	0.424	0.409	28	0.528674	-0.2012	0.705289	FALSE
Regulation of HMOX1 expression and activity	Up	0.193	0.409	95	1.24393	0.382809	0.648203	FALSE
HATs acetylate histones	Up	0.367	0.41	936	0.692175	-2.09951	0.72177	FALSE
Citric acid cycle (TCA cycle)	Up	0.354	0.41	146	0.451678	-0.393149	0.614348	FALSE
Agmatine biosynthesis	Up	0.295	0.411	6	0.851019	0.833824	2.07384	FALSE
Negative feedback regulation of MAPK pathway	Up	0.517	0.412	236	0.238186	-2.14612	0.543809	FALSE
MET activates PTPN11	Up	0.423	0.414	53	0.512596	-0.846184	0.584609	FALSE
Activation of RAC1 downstream of NMDARs	Up	0.343	0.415	110	0.717137	-1.13619	0.308222	FALSE
Signaling by Leptin	Up	0.541	0.417	130	0.295616	-1.61639	0.617335	FALSE
Sensing of DNA Double Strand Breaks	Up	0.372	0.417	292	0.77938	-1.17643	0.837263	FALSE
Interleukin-12 family signaling	Up	0.53	0.418	876	0.065595	-2.17287	0.648521	FALSE
Metabolism	Up	0.407	0.42	5177	0.545809	-1.01914	0.775604	FALSE
Trafficking of GluR2-containing AMPA receptors	Up	0.292	0.42	396	1.31607	-0.046231	0.920635	FALSE
Signaling by activated point mutants of FGFR3	Up	0.269	0.421	66	1.22643	-0.25128	0.78149	FALSE
FGFR3 mutant receptor activation	Up	0.269	0.421	66	1.22643	-0.25128	0.78149	FALSE
Constitutive Signaling by Overexpressed ERBB2	Up	0.506	0.423	262	0.13024	-2.7039	0.532153	FALSE
FGFR1 ligand binding and activation	Up	0.378	0.424	38	0.98282	0.237763	0.811086	FALSE
Telomere C-strand synthesis initiation	Up	0.595	0.425	158	0.186666	-1.06641	0.535562	FALSE
mRNA Editing: A to I Conversion	Up	0.527	0.425	19	0.415626	-0.634231	0.203287	FALSE
C6 deamination of adenosine	Up	0.527	0.425	19	0.415626	-0.634231	0.203287	FALSE
Formation of editosomes by ADAR proteins	Up	0.527	0.425	19	0.415626	-0.634231	0.203287	FALSE
betaKlotho-mediated ligand binding	Up	0.241	0.426	10	1.03186	0.667689	2.27252	FALSE
Regulation of CDH11 function	Up	0.454	0.426	143	0.362057	-1.64556	0.649502	FALSE
Proton-coupled neutral amino acid transporters	Down	0.277	0.427	3	0.771269	0.493324	-0.92215	FALSE
Maturation of nucleoprotein	Up	0.531	0.427	161	0.267536	-1.65448	0.500954	FALSE
FLT3 signaling through SRC family kinases	Up	0.409	0.428	98	0.433065	-1.50886	0.476108	FALSE
Creatine metabolism	Up	0.388	0.429	22	0.970918	-0.0458399	0.632834	FALSE
Downregulation of ERBB2 signaling	Up	0.473	0.429	775	0.0487219	-4.24548	0.605985	FALSE
Defective SLC5A1 causes congenital glucose/galactose malabsorption (GGM)	Up	0.347	0.43	2	0.992778	0.35767	1.28876	FALSE
STAT5 activation downstream of FLT3 ITD mutants	Up	0.59	0.432	340	0.34191	-2.23365	0.61801	FALSE
CDH11 homotypic and heterotypic interactions	Up	0.451	0.433	120	0.292209	-1.71595	0.729949	FALSE
STING mediated induction of host immune responses	Up	0.401	0.434	169	0.741848	-1.08985	0.562574	FALSE
Nuclear Events (kinase and transcription factor activation)	Up	0.487	0.434	627	0.538448	-2.71877	0.630923	FALSE
SUMO is conjugated to E1 (UBA2:SAE1)	Up	0.423	0.436	86	0.650708	-0.843932	0.57881	FALSE
TP53 Regulates Transcription of Caspase Activators and Caspases	Up	0.631	0.436	389	0.497982	-2.32884	0.711816	FALSE
Evasion of Oncogene Induced Senescence Due to p14ARF Defects	Up	0.625	0.436	10	0.516983	-0.721767	0.122165	FALSE
Evasion of Oxidative Stress Induced Senescence Due to p14ARF Defects	Up	0.625	0.436	10	0.516983	-0.721767	0.122165	FALSE
RHOB GTPase cycle	Up	0.489	0.437	455	-0.0811103	-2.27903	0.658718	FALSE
NGF-stimulated transcription	Up	0.452	0.437	401	0.751605	-2.11957	0.703336	FALSE
TWIK related potassium channel (TREK)	Up	0.285	0.438	1	0.937968	1.06118	4.36915	FALSE
RHO GTPases Activate Rhotekin and Rhophilins	Up	0.46	0.438	102	0.157974	-0.952068	0.470104	FALSE
RHO GTPases activate PKNs	Up	0.731	0.439	1212	-1.01322	-3.90124	0.49344	FALSE
Amyloid fiber formation	Up	0.58	0.439	1097	-0.179517	-3.68134	0.651381	FALSE
Formation of definitive endoderm	Up	0.466	0.439	269	0.302494	-1.95087	0.591663	FALSE
Defective MTRR causes HMAE	Up	0.304	0.44	3	0.794944	0.94412	1.33426	FALSE
Defective MTR causes HMAG	Up	0.304	0.44	3	0.794944	0.94412	1.33426	FALSE
Synthesis, secretion, and deacylation of Ghrelin	Up	0.536	0.44	59	0.612368	-0.581457	0.521726	FALSE
Inorganic anion exchange by SLC26 transporters	Up	0.27	0.441	10	0.984902	1.04724	0.293027	FALSE
TNFs bind their physiological receptors	Up	0.408	0.443	152	0.648538	-0.0592281	0.619854	FALSE
ECM proteoglycans	Up	0.518	0.444	505	0.0865404	-1.93921	0.655921	FALSE
Regulation of FOXO transcriptional activity by acetylation	Up	0.423	0.445	217	0.882671	-1.80884	0.644068	FALSE
Sema4D mediated inhibition of cell attachment and migration	Up	0.477	0.446	122	0.0489503	-1.25857	0.325217	FALSE
PTK6 Regulates RTKs and Their Effectors AKT1 and DOK1	Up	0.475	0.446	342	0.198959	-4.48906	0.537049	FALSE
Manipulation of host energy metabolism	Up	0.422	0.446	13	0.798359	-0.285507	0.864224	FALSE
Defective Intrinsic Pathway for Apoptosis Due to p14ARF Loss of Function	Up	0.54	0.446	30	0.334175	-0.91639	0.524953	FALSE
Cross-presentation of soluble exogenous antigens (endosomes)	Up	0.396	0.448	455	0.720442	-2.62606	0.735177	FALSE
Axonal growth inhibition (RHOA activation)	Up	0.407	0.448	72	0.535781	-0.252016	0.587044	FALSE
NRAGE signals death through JNK	Up	0.565	0.448	353	-0.0157892	-2.56936	0.552735	FALSE
Negative regulation of activity of TFAP2 (AP-2) family transcription factors	Up	0.559	0.448	131	0.488188	-1.64609	0.43029	FALSE
Cardiogenesis	Up	0.496	0.448	514	0.3249	-2.18749	0.61481	FALSE
Initiation of Nuclear Envelope (NE) Reformation	Up	0.487	0.449	314	0.512825	-1.74876	0.649832	FALSE
RHOD GTPase cycle	Up	0.512	0.449	476	0.103353	-1.8557	0.649671	FALSE
EGR2 and SOX10-mediated initiation of Schwann cell myelination	Up	0.544	0.449	338	0.414712	-1.72571	0.708728	FALSE
Phosphorylation of CLOCK, acetylation of BMAL1 (ARNTL) at target gene promoters	Up	0.491	0.451	69	0.938853	-0.985083	0.387365	FALSE
Nef mediated downregulation of CD28 cell surface expression	Up	0.426	0.452	56	0.339145	-0.42917	0.497606	FALSE
O-glycosylation of TSR domain-containing proteins	Up	0.233	0.452	47	1.33413	1.30993	1.52091	FALSE
SUMOylation of DNA methylation proteins	Up	0.518	0.453	186	0.720106	-1.8728	0.536553	FALSE
Synthesis of dolichyl-phosphate-glucose	Up	0.377	0.453	11	0.862608	0.171865	0.890145	FALSE
Lagging Strand Synthesis	Up	0.362	0.454	130	1.20475	-0.159411	1.08247	FALSE
POLB-Dependent Long Patch Base Excision Repair	Up	0.524	0.455	76	0.610903	-0.728242	0.672206	FALSE
FLT3 Signaling	Up	0.495	0.455	618	0.398672	-4.53235	0.64792	FALSE
Purinergic signaling in leishmaniasis infection	Up	0.705	0.455	697	-0.0998314	-3.06754	0.595351	FALSE
Cell recruitment (pro-inflammatory response)	Up	0.705	0.455	697	-0.0998314	-3.06754	0.595351	FALSE
tRNA Aminoacylation	Up	0.37	0.456	238	0.370093	-1.27813	0.682633	FALSE
MTF1 activates gene expression	Up	0.433	0.457	13	0.286908	-0.13646	0.660318	FALSE
Maturation of TCA enzymes and regulation of TCA cycle	Up	0.382	0.457	66	0.555814	-0.149642	0.609489	FALSE
RUNX1 regulates transcription of genes involved in BCR signaling	Up	0.388	0.459	72	0.481375	-0.570581	0.6556	FALSE
Triglyceride catabolism	Up	0.613	0.463	297	0.135733	-1.80244	0.626649	FALSE
RHO GTPases Activate WASPs and WAVEs	Up	0.565	0.465	394	-0.197143	-2.89047	0.453948	FALSE
HDR through Homologous Recombination (HRR)	Up	0.386	0.465	706	0.69412	-3.02946	0.783446	FALSE
Purine catabolism	Up	0.444	0.466	44	0.715306	-0.491497	0.867218	FALSE
Nicotinate metabolism	Up	0.588	0.467	94	0.368672	-0.599958	0.78394	FALSE
Defective SLC34A2 causes pulmonary alveolar microlithiasis (PALM)	Down	0.408	0.467	3	0.431662	0.384628	-0.236484	FALSE
Defective SLC34A2 causes PALM	Down	0.408	0.467	3	0.431662	0.384628	-0.236484	FALSE
TGFBR3 regulates TGF-beta signaling	Up	0.42	0.467	150	0.318246	-1.04423	0.591353	FALSE
Regulation of MITF-M dependent genes involved in invasion	Up	0.148	0.467	10	1.09496	0.897599	0.759497	FALSE
Cellular response to mitochondrial stress	Up	0.395	0.468	45	0.699528	-1.08904	0.29907	FALSE
HDR through MMEJ (alt-NHEJ)	Up	0.439	0.47	123	0.918712	-0.394492	0.769995	FALSE
LGK974 inhibits PORCN	Up	0.415	0.471	1	0.695158	0.798669	4.4194	FALSE
Negative regulation of FGFR4 signaling	Up	0.507	0.471	532	0.122054	-4.17021	0.613492	FALSE
KSRP (KHSRP) binds and destabilizes mRNA	Up	0.733	0.472	551	-0.789702	-3.26845	0.446274	FALSE
RHOJ GTPase cycle	Up	0.574	0.472	609	-0.12537	-2.13088	0.594737	FALSE
Nef and signal transduction	Up	0.443	0.473	182	0.372333	-1.78988	0.45165	FALSE
EPH-ephrin mediated repulsion of cells	Up	0.562	0.473	491	-0.221484	-2.48958	0.568363	FALSE
Loss of phosphorylation of MECP2 at T308	Up	0.362	0.473	71	0.281517	-1.11649	0.596882	FALSE
RET signaling	Up	0.458	0.474	355	0.257065	-2.49008	0.650317	FALSE
NGF-independant TRKA activation	Up	0.441	0.475	36	0.660169	-0.117191	0.747458	FALSE
TGF-beta receptor signaling activates SMADs	Up	0.621	0.475	796	0.127756	-3.78322	0.620103	FALSE
POU5F1 (OCT4), SOX2, NANOG repress genes related to differentiation	Up	0.43	0.475	57	0.309098	0.0811606	0.494392	FALSE
IRF3 mediated activation of type 1 IFN	Up	0.497	0.476	54	0.360039	-0.775403	0.451956	FALSE
Mitochondrial translation initiation	Up	0.392	0.476	257	0.899763	0.15893	0.877632	FALSE
Threonine catabolism	Up	0.137	0.476	5	1.04075	0.516958	1.39159	FALSE
Post-translational protein phosphorylation	Up	0.445	0.476	1036	0.297918	-1.57127	0.726462	FALSE
DAP12 signaling	Up	0.451	0.477	384	0.190383	-2.41714	0.549286	FALSE
MET activates RAP1 and RAC1	Up	0.535	0.477	188	0.0293867	-1.90408	0.451091	FALSE
Presynaptic depolarization and calcium channel opening	Up	0.307	0.478	14	0.989108	0.977934	1.6029	FALSE
Disinhibition of SNARE formation	Up	0.393	0.478	120	0.78819	0.0531414	0.843274	FALSE
Calcitonin-like ligand receptors	Up	0.33	0.478	14	0.976373	1.07076	0.674039	FALSE
Neurofascin interactions	Up	0.342	0.478	220	0.773378	-0.08421	0.931133	FALSE
Leishmania infection	Up	0.733	0.478	1484	-0.552094	-3.94929	0.620559	FALSE
Bacterial Infection Pathways	Up	0.544	0.478	1485	-0.0617154	-3.5336	0.709381	FALSE
Parasitic Infection Pathways	Up	0.733	0.478	1484	-0.552094	-3.94929	0.620559	FALSE
XAV939 stabilizes AXIN	Up	0.533	0.479	12	0.31397	-0.0960944	0.286331	FALSE
Activation of PPARGC1A (PGC-1alpha) by phosphorylation	Up	0.428	0.48	162	0.398788	-1.44163	0.73735	FALSE
Adrenoceptors	Up	0.39	0.48	34	0.330131	-0.0265497	0.816018	FALSE
Ca2+ pathway	Up	0.532	0.48	360	0.203134	-2.44006	0.599911	FALSE
NTRK2 activates RAC1	Up	0.47	0.48	76	0.481904	-1.06524	0.37439	FALSE
HDL assembly	Up	0.396	0.481	101	0.189199	-1.37568	0.627596	FALSE
Developmental Lineage of Mammary Stem Cells	Up	0.567	0.481	179	-0.221811	-2.16099	0.41211	FALSE
SLC-mediated transport of inorganic anions	Up	0.315	0.482	79	1.00385	0.705818	0.800111	FALSE
Mitochondrial tRNA aminoacylation	Up	0.517	0.484	186	0.159384	-1.17152	0.753292	FALSE
Polymerase switching	Up	0.418	0.484	94	0.959451	-0.334925	1.09405	FALSE
Leading Strand Synthesis	Up	0.418	0.484	94	0.959451	-0.334925	1.09405	FALSE
TRAF6 mediated IRF7 activation	Up	0.486	0.485	458	0.412243	-2.32565	0.59275	FALSE
Aberrant regulation of mitotic exit in cancer due to RB1 defects	Up	0.262	0.485	180	0.857651	-0.838072	0.767735	FALSE
Defective visual phototransduction due to OPN1SW loss of function	Up	0.373	0.485	1	0.58907	0.580681	0.462214	FALSE
XBP1(S) activates chaperone genes	Up	0.586	0.487	877	0.218082	-1.40154	0.711167	FALSE
Defective SRD5A3 causes SRD5A3-CDG, KHRZ	Up	0.441	0.487	1	0.748124	0.854114	3.17685	FALSE
Phosphorylation of Emi1	Up	0.511	0.489	168	0.411763	-1.08647	0.774774	FALSE
Defective CYP27B1 causes VDDR1B	Up	0.473	0.489	1	0.623589	0.726901	3.17883	FALSE
Heme assimilation	Up	0.458	0.489	22	0.547587	0.12758	0.762719	FALSE
Hydrolysis of LPC	Up	0.409	0.49	11	0.813369	0.604106	1.51441	FALSE
Defective factor IX causes hemophilia B	Up	0.449	0.49	20	0.590835	0.279518	1.01053	FALSE
ATP sensitive Potassium channels	Down	0.386	0.491	1	0.508446	0.542806	-0.65544	FALSE
Loss of Function of TGFBR1 in Cancer	Up	0.441	0.491	148	0.408157	-1.10116	0.631321	FALSE
Defective ABCC9 causes CMD10, ATFB12 and Cantu syndrome	Down	0.386	0.491	1	0.508446	0.542806	-0.65544	FALSE
Defective ABCC8 can cause hypo- and hyper-glycemias	Down	0.386	0.491	1	0.508446	0.542806	-0.65544	FALSE
Signal transduction by L1	Up	0.62	0.492	663	-0.412725	-3.47858	0.538739	FALSE
Scavenging of heme from plasma	Up	0.489	0.493	72	0.519648	-0.0803035	0.543193	FALSE
APC:Cdc20 mediated degradation of cell cycle proteins prior to satisfation of the cell cycle checkpoint	Up	0.475	0.494	734	0.514607	-3.97226	0.725361	FALSE
SUMOylation of immune response proteins	Up	0.654	0.494	342	0.00990492	-2.76197	0.484891	FALSE
Maturation of protein M	Up	0.394	0.495	2	0.602539	0.473996	1.55651	FALSE
Integrin signaling	Up	0.659	0.496	460	-0.500354	-3.32847	0.496455	FALSE
Neurexins and neuroligins	Up	0.528	0.496	437	0.519957	-1.25875	0.858246	FALSE
Phospholipase C-mediated cascade; FGFR4	Up	0.395	0.497	47	0.425529	-0.540253	0.751182	FALSE
Phase 3 - rapid repolarisation	Up	0.442	0.498	25	0.460589	0.0621496	1.05596	FALSE
TGFBR3 regulates FGF2 signaling	Up	0.403	0.498	19	0.769517	0.488693	0.758334	FALSE
ERK/MAPK targets	Up	0.561	0.499	262	0.273014	-1.9728	0.493659	FALSE
TET1,2,3 and TDG demethylate DNA	Up	0.503	0.499	25	0.107951	-1.19369	0.223719	FALSE
Pyrimidine catabolism	Up	0.324	0.499	17	0.762656	0.668429	0.988649	FALSE
Sulfur amino acid metabolism	Up	0.478	0.5	135	0.797568	-0.775705	0.789265	FALSE
cRNA Synthesis	Down	0.455	0.5	6	0.37036	0.13118	-0.0283519	FALSE
Histidine catabolism	Up	0.354	0.5	44	0.866738	0.568315	0.945618	FALSE
ADP signalling through P2Y purinoceptor 1	Up	0.412	0.501	96	0.553984	-0.637164	0.62303	FALSE
PLCG1 events in ERBB2 signaling	Up	0.58	0.502	325	-0.287181	-2.72611	0.614887	FALSE
Alpha-defensins	Up	0.402	0.503	116	0.448382	0.295918	0.47255	FALSE
Vpr-mediated induction of apoptosis by mitochondrial outer membrane permeabilization	Down	0.521	0.503	20	0.389618	-0.76248	-0.018249	FALSE
EPH-Ephrin signaling	Up	0.627	0.503	1018	-0.445236	-2.75375	0.604907	FALSE
Receptor-type tyrosine-protein phosphatases	Up	0.51	0.504	51	0.698875	-0.477156	0.967189	FALSE
G alpha (12/13) signalling events	Up	0.683	0.504	282	-0.373012	-2.67006	0.564095	FALSE
NFE2L2 regulating anti-oxidant/detoxification enzymes	Up	0.459	0.504	245	1.03054	-1.19802	0.498533	FALSE
Adrenaline,noradrenaline inhibits insulin secretion	Up	0.443	0.506	59	0.742269	-0.448555	0.954362	FALSE
NR1H3 & NR1H2 regulate gene expression linked to cholesterol transport and efflux	Up	0.564	0.506	444	0.0211547	-2.20974	0.633753	FALSE
Phenylketonuria	Up	0.333	0.507	1	0.625643	0.732985	3.77391	FALSE
Maturation of protein M	Up	0.422	0.507	52	0.426442	0.378529	0.733169	FALSE
SHC1 events in ERBB2 signaling	Up	0.602	0.508	435	-0.168324	-2.92535	0.627704	FALSE
MicroRNA (miRNA) biogenesis	Up	0.464	0.508	287	0.469446	-1.5264	0.722585	FALSE
Antagonism of Activin by Follistatin	Up	0.355	0.508	11	0.720777	0.497159	0.966205	FALSE
Regulated Necrosis	Up	0.675	0.509	1172	0.0454954	-3.99412	0.699271	FALSE
Physiological factors	Up	0.55	0.509	94	0.404212	-1.04683	0.652076	FALSE
Negative regulation of FGFR3 signaling	Up	0.597	0.51	528	-0.0328914	-4.36914	0.591226	FALSE
Activation of the pre-replicative complex	Up	0.48	0.51	244	0.78973	-0.966988	0.909594	FALSE
G2/M Transition	Up	0.719	0.51	2362	-0.525336	-4.59925	0.633933	FALSE
ALKBH2 mediated reversal of alkylation damage	Up	0.375	0.511	2	0.438667	0.29165	1.98967	FALSE
Gamma-carboxylation of protein precursors	Up	0.424	0.511	36	0.266093	-0.177146	0.802838	FALSE
Signaling by NTRK2 (TRKB)	Up	0.634	0.511	368	0.0813328	-3.04237	0.578252	FALSE
Parasite infection	Up	0.654	0.511	580	-0.299718	-3.15493	0.5614	FALSE
Leishmania phagocytosis	Up	0.654	0.511	580	-0.299718	-3.15493	0.5614	FALSE
FCGR3A-mediated phagocytosis	Up	0.654	0.511	580	-0.299718	-3.15493	0.5614	FALSE
Fusion and Uncoating of the Influenza Virion	Up	0.348	0.512	11	0.704769	0.374461	0.482817	FALSE
Fusion of the Influenza Virion to the Host Cell Endosome	Up	0.348	0.512	11	0.704769	0.374461	0.482817	FALSE
Release	Up	0.348	0.512	11	0.704769	0.374461	0.482817	FALSE
Budding	Up	0.348	0.512	11	0.704769	0.374461	0.482817	FALSE
Packaging of Eight RNA Segments	Up	0.348	0.512	11	0.704769	0.374461	0.482817	FALSE
Uncoating of the Influenza Virion	Up	0.348	0.512	11	0.704769	0.374461	0.482817	FALSE
Defective SLC2A1 causes GLUT1 deficiency syndrome 1 (GLUT1DS1)	Up	0.376	0.512	4	0.66138	0.330705	0.0770048	FALSE
Plasma lipoprotein assembly	Up	0.448	0.512	219	0.296351	-1.20327	0.719272	FALSE
Defective PAPSS2 causes SEMD-PA	Up	0.263	0.513	2	0.512672	0.56668	2.54993	FALSE
Protein localization	Up	0.499	0.513	1309	0.0524477	-2.69607	0.756802	FALSE
ER-Phagosome pathway	Up	0.354	0.514	969	0.297636	-3.6293	0.704588	FALSE
Coenzyme A biosynthesis	Up	0.608	0.514	23	0.443334	-0.440227	1.0779	FALSE
Defective PMM2 causes PMM2-CDG	Down	0.459	0.514	1	0.147308	0.228054	-0.328126	FALSE
Response of Mtb to phagocytosis	Up	0.511	0.514	827	0.291561	-3.03218	0.701159	FALSE
APC/C-mediated degradation of cell cycle proteins	Up	0.551	0.515	1041	0.268594	-4.1913	0.655764	FALSE
Loss of Function of SMAD4 in Cancer	Up	0.509	0.515	114	0.413456	-1.2701	0.499839	FALSE
SMAD4 MH2 Domain Mutants in Cancer	Up	0.509	0.515	114	0.413456	-1.2701	0.499839	FALSE
SMAD2/3 MH2 Domain Mutants in Cancer	Up	0.509	0.515	114	0.413456	-1.2701	0.499839	FALSE
Ephrin signaling	Up	0.509	0.515	516	0.219305	-1.63102	0.63196	FALSE
Regulation of mitotic cell cycle	Up	0.551	0.515	1041	0.268594	-4.1913	0.655764	FALSE
VEGFR2 mediated cell proliferation	Up	0.558	0.515	231	0.227857	-1.79819	0.503883	FALSE
Defective SLCO1B1 causes hyperbilirubinemia, Rotor type (HBLRR)	Down	0.428	0.515	5	0.278977	0.394124	-0.206866	FALSE
Defective F9 activation	Up	0.495	0.515	18	0.549671	0.314426	1.18259	FALSE
Defective SLC26A2 causes chondrodysplasias	Down	0.275	0.516	2	0.877003	0.954893	-0.816383	FALSE
Defective B3GALTL causes PpS	Up	0.337	0.516	46	1.11567	1.06771	1.57335	FALSE
Phase 0 - rapid depolarisation	Up	0.55	0.516	113	0.356363	-0.478264	0.831693	FALSE
Defective Base Excision Repair Associated with OGG1	Up	0.384	0.516	1	0.609381	0.706526	3.11399	FALSE
Defective OGG1 Substrate Binding	Up	0.384	0.516	1	0.609381	0.706526	3.11399	FALSE
Defective OGG1 Substrate Processing	Up	0.384	0.516	1	0.609381	0.706526	3.11399	FALSE
Defective OGG1 Localization	Up	0.384	0.516	1	0.609381	0.706526	3.11399	FALSE
Mitochondrial transcription initiation	Up	0.422	0.517	20	0.532307	0.406371	0.697636	FALSE
PLC-gamma1 signalling	Up	0.568	0.518	37	0.0759249	-1.22402	0.174125	FALSE
Tight junction interactions	Up	0.542	0.518	134	0.0774286	-1.05713	0.622113	FALSE
Infection with Mycobacterium tuberculosis	Up	0.503	0.518	845	0.284615	-2.99932	0.708492	FALSE
Assembly of the SARS-CoV-1 Replication-Transcription Complex (RTC)	Up	0.452	0.518	1	0.285889	0.328867	0.392484	FALSE
Maturation of replicase proteins	Up	0.452	0.518	1	0.285889	0.328867	0.392484	FALSE
CASP4-mediated substrate cleavage	Up	0.419	0.518	25	0.599602	-0.454557	0.596327	FALSE
CASP5-mediated substrate cleavage	Up	0.419	0.518	25	0.599602	-0.454557	0.596327	FALSE
Cdc20:Phospho-APC/C mediated degradation of Cyclin A	Up	0.478	0.519	730	0.48243	-3.99258	0.721996	FALSE
Degradation of AXIN	Up	0.491	0.519	641	0.286452	-4.13364	0.678152	FALSE
Endosomal/Vacuolar pathway	Up	0.498	0.52	45	0.418932	-0.0629909	0.591694	FALSE
FGFR2c ligand binding and activation	Up	0.472	0.52	17	0.614916	-0.140448	0.672548	FALSE
ATF4 activates genes in response to endoplasmic reticulum stress	Up	0.587	0.52	204	0.494319	-1.24372	0.706759	FALSE
Negative regulation of FGFR1 signaling	Up	0.644	0.52	536	-0.0553738	-4.3722	0.592838	FALSE
Platelet Aggregation (Plug Formation)	Up	0.684	0.52	497	-0.557629	-3.35513	0.519783	FALSE
PTK6 Regulates Cell Cycle	Up	0.646	0.521	129	0.32539	-1.97116	0.760598	FALSE
Inositol phosphate metabolism	Up	0.655	0.522	383	-0.0692554	-2.06702	0.594588	FALSE
Type II Na+/Pi cotransporters	Up	0.405	0.522	6	0.563904	0.619676	0.985267	FALSE
Defective ABCG8 causes GBD4 and sitosterolemia	Up	0.416	0.522	2	0.475296	0.530445	2.44581	FALSE
Defective ABCG5 causes sitosterolemia	Up	0.416	0.522	2	0.475296	0.530445	2.44581	FALSE
t(4;14) translocations of FGFR3	Up	0.411	0.523	50	0.924973	-0.338135	0.79846	FALSE
Signaling by FGFR3 fusions in cancer	Up	0.411	0.523	50	0.924973	-0.338135	0.79846	FALSE
Signaling by NTRK1 (TRKA)	Up	0.768	0.524	1341	-0.817031	-4.17286	0.535664	FALSE
Basigin interactions	Up	0.604	0.524	148	0.0177506	-1.14849	0.438278	FALSE
Lysosome Vesicle Biogenesis	Up	0.588	0.524	775	-0.417251	-2.77591	0.671305	FALSE
Transferrin endocytosis and recycling	Up	0.449	0.525	148	0.289696	-0.259726	0.856796	FALSE
TRIF-mediated programmed cell death	Up	0.573	0.526	57	0.720318	-0.853439	0.357576	FALSE
RORA,B,C and NR1D1 (REV-ERBA) regulate gene expression	Up	0.555	0.526	270	0.0452363	-2.3937	0.663193	FALSE
Transport of gamma-carboxylated protein precursors from the endoplasmic reticulum to the Golgi apparatus	Up	0.46	0.527	35	0.196271	-0.265319	0.847708	FALSE
Sensory processing of sound	Up	0.548	0.527	594	0.445545	-1.2182	0.824573	FALSE
Signaling by membrane-tethered fusions of PDGFRA or PDGFRB	Up	0.424	0.527	31	0.487892	-0.193006	0.535061	FALSE
MHC class II antigen presentation	Up	0.66	0.529	679	-0.586385	-2.34733	0.542174	FALSE
AUF1 (hnRNP D0) binds and destabilizes mRNA	Up	0.491	0.529	870	-0.00910504	-4.00046	0.634051	FALSE
Defective ABCB4 causes PFIC3, ICP3 and GBD1	Up	0.4	0.529	1	0.471175	0.54228	3.68872	FALSE
RHOG GTPase cycle	Up	0.599	0.529	620	-0.154526	-2.13541	0.632651	FALSE
Opioid Signalling	Up	0.655	0.53	671	0.193342	-2.66981	0.672894	FALSE
Cellular response to hypoxia	Up	0.51	0.53	792	0.452299	-4.02192	0.68757	FALSE
Metabolism of nitric oxide: NOS3 activation and regulation	Up	0.643	0.53	382	0.127632	-2.42268	0.663714	FALSE
RAS signaling downstream of NF1 loss-of-function variants	Up	0.535	0.531	107	0.433074	-1.44331	0.756404	FALSE
Transcription from mitochondrial promoters	Up	0.417	0.531	23	0.612388	0.521766	0.764694	FALSE
InlA-mediated entry of Listeria monocytogenes into host cells	Up	0.628	0.531	339	-0.206023	-4.58435	0.519124	FALSE
Signaling by ERBB2 ECD mutants	Up	0.717	0.531	506	-0.504935	-3.65027	0.599693	FALSE
Apoptotic cleavage of cellular proteins	Up	0.558	0.532	775	0.280923	-2.22826	0.702064	FALSE
Loss of Function of KMT2D in Kabuki Syndrome	Up	0.491	0.532	116	0.0517792	-0.860719	0.525276	FALSE
Loss of Function of KMT2D in MLL4 Complex Formation in Kabuki Syndrome	Up	0.491	0.532	116	0.0517792	-0.860719	0.525276	FALSE
DARPP-32 events	Up	0.685	0.533	348	0.0550716	-2.32192	0.586795	FALSE
EGFR interacts with phospholipase C-gamma	Up	0.604	0.533	303	-0.356975	-2.75163	0.589748	FALSE
mRNA Editing: C to U Conversion	Up	0.564	0.533	21	0.472555	-0.441744	0.688801	FALSE
Formation of the Editosome	Up	0.564	0.533	21	0.472555	-0.441744	0.688801	FALSE
Deregulated CDK5 triggers multiple neurodegenerative pathways in Alzheimer's disease models	Up	0.781	0.533	1091	-0.311019	-3.35796	0.60804	FALSE
Neurodegenerative Diseases	Up	0.781	0.533	1091	-0.311019	-3.35796	0.60804	FALSE
Synthesis of PI	Up	0.399	0.534	18	0.615732	0.53008	0.947863	FALSE
Negative regulation of FGFR2 signaling	Up	0.657	0.534	535	-0.119464	-4.47644	0.583916	FALSE
G1/S DNA Damage Checkpoints	Up	0.751	0.534	1172	-0.040303	-4.95876	0.647676	FALSE
DAG and IP3 signaling	Up	0.453	0.535	342	0.415447	-1.95226	0.700594	FALSE
Interleukin-15 signaling	Up	0.793	0.535	333	-0.472639	-2.93598	0.507919	FALSE
Regulation of gene expression in early pancreatic precursor cells	Up	0.542	0.536	19	0.690804	-0.062121	1.36169	FALSE
Glycogen storage disease type Ia (G6PC)	Down	0.741	0.536	2	0.395926	-0.53375	-0.843214	FALSE
Mitotic G2-G2/M phases	Up	0.756	0.537	2374	-0.603481	-4.6775	0.634398	FALSE
Defective ADA disrupts (deoxy)adenosine deamination	Up	0.439	0.537	1	0.386106	0.478561	2.76255	FALSE
Signaling by ERBB2 in Cancer	Up	0.732	0.538	512	-0.493584	-3.65583	0.59353	FALSE
Signaling by TGF-beta Receptor Complex in Cancer	Up	0.544	0.538	204	0.325699	-1.48297	0.624073	FALSE
Activation of anterior HOX genes in hindbrain development during early embryogenesis	Up	0.716	0.538	989	-0.107251	-3.23464	0.644134	FALSE
Activation of HOX genes during differentiation	Up	0.716	0.538	989	-0.107251	-3.23464	0.644134	FALSE
MET receptor recycling	Up	0.652	0.539	128	-0.453284	-1.62722	0.568432	FALSE
Gamma-carboxylation, transport, and amino-terminal cleavage of proteins	Up	0.468	0.54	40	0.218673	-0.205354	0.802654	FALSE
Metabolism of amine-derived hormones	Up	0.601	0.54	74	0.470914	-0.621725	0.353797	FALSE
Dectin-2 family	Up	0.554	0.54	188	0.0861573	-1.28224	0.647148	FALSE
FGFR1 mutant receptor activation	Up	0.763	0.541	342	-0.430832	-2.78802	0.634064	FALSE
Regulation of Insulin-like Growth Factor (IGF) transport and uptake by Insulin-like Growth Factor Binding Proteins (IGFBPs)	Up	0.55	0.541	1080	0.193819	-1.68572	0.720264	FALSE
DNA Damage Reversal	Up	0.423	0.541	17	0.321744	0.0463805	0.60861	FALSE
Removal of the Flap Intermediate from the C-strand	Up	0.63	0.542	193	0.378408	-0.877753	0.665842	FALSE
p75 NTR receptor-mediated signalling	Up	0.805	0.542	1218	-0.741069	-4.77671	0.475608	FALSE
FGFRL1 modulation of FGFR1 signaling	Up	0.661	0.543	86	0.225029	-1.42206	0.764262	FALSE
RUNX2 regulates chondrocyte maturation	Up	0.614	0.543	36	0.357283	-0.989435	0.825169	FALSE
Metal ion assimilation from the host	Up	0.526	0.544	23	0.458944	0.0556828	0.7649	FALSE
Spry regulation of FGF signaling	Up	0.652	0.546	514	-0.140979	-4.41527	0.585769	FALSE
Glycogen storage disease type Ib (SLC37A4)	Up	0.448	0.546	2	0.479431	0.542782	1.90586	FALSE
NTF4 activates NTRK2 (TRKB) signaling	Up	0.623	0.546	8	0.274228	-0.425431	1.15565	FALSE
Regulation of KIT signaling	Up	0.677	0.547	283	0.103308	-2.53232	0.707221	FALSE
HIV Transcription Initiation	Up	0.533	0.547	283	0.49608	-1.61072	0.815001	FALSE
RNA Polymerase II HIV Promoter Escape	Up	0.533	0.547	283	0.49608	-1.61072	0.815001	FALSE
Recruitment of mitotic centrosome proteins and complexes	Up	0.73	0.547	1212	-0.634299	-3.47174	0.562646	FALSE
Centrosome maturation	Up	0.73	0.547	1212	-0.634299	-3.47174	0.562646	FALSE
Signal regulatory protein family interactions	Up	0.442	0.547	92	0.50341	-0.697526	0.404552	FALSE
Interleukin-6 family signaling	Up	0.592	0.547	215	0.185157	-1.89827	0.797774	FALSE
RNA Polymerase II Promoter Escape	Up	0.533	0.547	283	0.49608	-1.61072	0.815001	FALSE
RNA Polymerase II Transcription Pre-Initiation And Promoter Opening	Up	0.533	0.547	283	0.49608	-1.61072	0.815001	FALSE
RNA Polymerase II Transcription Initiation	Up	0.533	0.547	283	0.49608	-1.61072	0.815001	FALSE
RNA Polymerase II Transcription Initiation And Promoter Clearance	Up	0.533	0.547	283	0.49608	-1.61072	0.815001	FALSE
IRE1alpha activates chaperones	Up	0.686	0.548	917	0.0200471	-1.62032	0.712903	FALSE
Synthesis of dolichyl-phosphate	Up	0.335	0.548	28	0.9084	0.93954	1.41917	FALSE
GPCR ligand binding	Up	0.601	0.548	1299	-0.023032	-1.36982	0.744894	FALSE
Triglyceride metabolism	Up	0.721	0.548	330	-0.138979	-2.23522	0.617664	FALSE
Acetylation	Up	0.501	0.55	6	0.505123	0.2606	0.61051	FALSE
Calcineurin activates NFAT	Up	0.513	0.55	53	0.400005	-0.607899	0.468899	FALSE
Beta-ketothiolase deficiency	Up	0.493	0.55	1	0.183465	0.230857	0.316284	FALSE
Tandem of pore domain in a weak inwardly rectifying K+ channels (TWIK)	Up	0.584	0.552	4	0.459248	0.137435	1.89215	FALSE
HDL remodeling	Up	0.504	0.552	59	0.493799	-0.228752	0.500523	FALSE
PTEN Loss of Function in Cancer	Up	0.585	0.553	24	0.338443	-0.592017	0.416477	FALSE
Defective DPAGT1 causes CDG-1j, CMSTA2	Up	0.552	0.554	2	0.518504	0.0358418	0.927403	FALSE
Interleukin-2 signaling	Up	0.663	0.554	127	-0.135172	-2.11306	0.542826	FALSE
Loss of MECP2 binding ability to 5hmC-DNA	Up	0.506	0.554	2	0.272642	0.112838	0.710537	FALSE
Glucagon-type ligand receptors	Up	0.566	0.555	99	0.425255	-0.574007	0.65805	FALSE
Processive synthesis on the C-strand of the telomere	Up	0.661	0.557	206	0.415676	-0.9282	0.700168	FALSE
NTF3 activates NTRK2 (TRKB) signaling	Up	0.593	0.557	7	0.439667	-0.251129	1.59396	FALSE
ERBB2 Activates PTK6 Signaling	Up	0.716	0.558	333	-0.406809	-2.95803	0.618436	FALSE
Signaling by ERBB2 TMD/JMD mutants	Up	0.775	0.558	474	-0.527758	-3.57669	0.611952	FALSE
Defective F8 cleavage by thrombin	Down	0.388	0.558	6	0.45019	-0.055558	-0.0829318	FALSE
PI and PC transport between ER and Golgi membranes	Up	0.404	0.559	2	0.464345	0.14341	1.08353	FALSE
Hedgehog 'on' state	Up	0.603	0.559	930	0.0143696	-4.1745	0.698154	FALSE
Inhibition of DNA recombination at telomere	Up	0.627	0.559	456	0.14408	-2.31018	0.638235	FALSE
Defective gamma-carboxylation of F9	Up	0.518	0.559	15	0.214313	0.293962	1.01601	FALSE
Regulation of PAK-2p34 activity by PS-GAP/RHG10	Up	0.465	0.561	33	0.267085	-0.552113	0.739252	FALSE
Role of second messengers in netrin-1 signaling	Up	0.554	0.561	49	0.280501	-0.571388	0.51613	FALSE
Small interfering RNA (siRNA) biogenesis	Up	0.628	0.561	89	-0.0158037	-1.388	0.464664	FALSE
TRKA activation by NGF	Down	0.578	0.562	11	0.28044	-0.656657	-0.227461	FALSE
Loss of Nlp from mitotic centrosomes	Up	0.765	0.563	1192	-0.697501	-3.53218	0.554761	FALSE
Loss of proteins required for interphase microtubule organization from the centrosome	Up	0.765	0.563	1192	-0.697501	-3.53218	0.554761	FALSE
Defective TPMT causes TPMT deficiency	Up	0.515	0.563	3	-0.206069	-0.416652	1.65541	FALSE
Defective MAT1A causes MATD	Down	0.746	0.563	2	0.309486	-0.579262	-1.82522	FALSE
IkBA variant leads to EDA-ID	Up	0.704	0.563	180	0.0114181	-2.6223	0.405617	FALSE
Erythrocytes take up carbon dioxide and release oxygen	Up	0.543	0.564	42	0.51945	-0.160003	0.887306	FALSE
O2/CO2 exchange in erythrocytes	Up	0.543	0.564	42	0.51945	-0.160003	0.887306	FALSE
Formation of the polybromo-BAF (pBAF) complex	Up	0.61	0.564	312	0.169354	-2.07853	0.882499	FALSE
DAP12 interactions	Up	0.597	0.565	404	-0.0621376	-2.58614	0.551079	FALSE
Metabolism of ingested SeMet, Sec, MeSec into H2Se	Up	0.548	0.565	21	0.365209	-0.674457	0.749453	FALSE
Serotonin receptors	Up	0.537	0.565	20	0.478485	0.177977	0.947792	FALSE
Defective factor VIII causes hemophilia A	Up	0.502	0.565	29	0.144018	-0.0997278	0.732686	FALSE
Interleukin-37 signaling	Up	0.696	0.566	253	-0.0987362	-2.49886	0.483606	FALSE
APC/C:Cdc20 mediated degradation of mitotic proteins	Up	0.563	0.567	744	0.400463	-4.04716	0.726839	FALSE
Removal of aminoterminal propeptides from gamma-carboxylated proteins	Up	0.502	0.568	39	0.151738	-0.289119	0.842917	FALSE
Generation of second messenger molecules	Up	0.69	0.568	257	-0.146992	-2.16137	0.543307	FALSE
Recruitment of NuMA to mitotic centrosomes	Up	0.756	0.568	1225	-0.68254	-3.53541	0.567386	FALSE
Asymmetric localization of PCP proteins	Up	0.583	0.568	701	0.151354	-4.1792	0.665731	FALSE
G2 Phase	Up	0.689	0.568	93	0.182054	-1.65519	0.680498	FALSE
Signaling by GPCR	Up	0.832	0.569	2412	-0.579446	-3.14451	0.694979	FALSE
Oxygen-dependent proline hydroxylation of Hypoxia-inducible Factor Alpha	Up	0.577	0.57	712	0.231625	-4.11716	0.697207	FALSE
Inhibition of TSC complex formation by PKB	Up	0.62	0.57	33	0.530744	-1.19579	0.394242	FALSE
Unfolded Protein Response (UPR)	Up	0.693	0.571	1282	0.0363939	-1.64097	0.73537	FALSE
Organic anion transport by SLC5/17/25 transporters	Up	0.419	0.571	21	0.207957	-0.0947215	0.853322	FALSE
Platelet sensitization by LDL	Up	0.642	0.571	276	-0.0476013	-1.87138	0.497689	FALSE
Defective SLC4A1 causes hereditary spherocytosis type 4 (HSP4), distal renal tubular acidosis (dRTA) and dRTA with hemolytic anemia (dRTA-HA)	Down	0.614	0.571	1	0.111613	-0.123513	-0.497616	FALSE
RAF/MAP kinase cascade	Up	0.887	0.571	2272	-0.875933	-4.84608	0.640278	FALSE
Regulation of gene expression in endocrine-committed (NEUROG3+) progenitor cells	Up	0.792	0.572	40	-0.116942	-0.612494	0.786112	FALSE
RAC1 GTPase cycle	Up	0.702	0.573	869	-0.533906	-3.30789	0.579518	FALSE
Defective Base Excision Repair Associated with NTHL1	Up	0.582	0.573	2	0.248713	0.0488659	1.13729	FALSE
Defective NTHL1 substrate processing	Up	0.582	0.573	2	0.248713	0.0488659	1.13729	FALSE
Defective NTHL1 substrate binding	Up	0.582	0.573	2	0.248713	0.0488659	1.13729	FALSE
HCN channels	Up	0.566	0.574	7	0.307543	0.122628	0.574254	FALSE
Transport and metabolism of PAPS	Up	0.389	0.574	14	0.838609	0.567827	1.31959	FALSE
tRNA modification in the mitochondrion	Up	0.651	0.574	56	0.166673	-0.290194	0.882106	FALSE
Response of endothelial cells to shear stress	Up	0.859	0.574	988	-0.811646	-4.28101	0.599957	FALSE
Defective visual phototransduction due to OPN1LW loss of function	Up	0.521	0.574	1	0.368842	0.392997	3.3669	FALSE
Acyl chain remodelling of PG	Up	0.57	0.575	28	0.760279	0.209573	1.15409	FALSE
FGFR1c and Klotho ligand binding and activation	Up	0.637	0.575	4	0.401194	-0.437842	1.3059	FALSE
TBC/RABGAPs	Up	0.622	0.575	452	-0.238672	-1.64126	0.591414	FALSE
SMAD2/3 Phosphorylation Motif Mutants in Cancer	Up	0.576	0.576	144	0.212999	-1.28723	0.645812	FALSE
TGFBR1 KD Mutants in Cancer	Up	0.576	0.576	144	0.212999	-1.28723	0.645812	FALSE
Biosynthesis of DHA-derived SPMs	Up	0.452	0.576	73	0.6852	0.273905	0.729284	FALSE
Signaling by ERBB2 KD Mutants	Up	0.786	0.576	509	-0.612951	-3.76528	0.599212	FALSE
Common Pathway of Fibrin Clot Formation	Up	0.409	0.579	114	0.609025	0.117601	0.718957	FALSE
Vif-mediated degradation of APOBEC3G	Up	0.535	0.579	629	0.383978	-3.86993	0.712454	FALSE
SLC-mediated transport of neurotransmitters	Up	0.499	0.579	47	0.619659	0.420444	1.43227	FALSE
Attachment and Entry	Up	0.833	0.579	127	-0.360986	-1.93873	0.524147	FALSE
Drug-mediated inhibition of MET activation	Up	0.695	0.579	19	-0.303855	-0.883346	0.630785	FALSE
Glutathione synthesis and recycling	Up	0.464	0.58	21	0.714772	0.799088	0.505421	FALSE
Defective ALG11 causes CDG-1p	Up	0.533	0.58	6	0.266574	0.350274	1.17452	FALSE
RAC2 GTPase cycle	Up	0.749	0.581	665	-0.512347	-2.93608	0.561686	FALSE
Integration of energy metabolism	Up	0.574	0.582	758	0.234679	-2.18809	0.787421	FALSE
ADP signalling through P2Y purinoceptor 12	Up	0.589	0.582	67	0.375535	-0.52917	0.794031	FALSE
Invadopodia formation	Up	0.564	0.582	18	0.692342	-0.719324	0.902162	FALSE
FGFR3 ligand binding and activation	Up	0.525	0.583	20	0.631416	-0.134514	0.817415	FALSE
FGFR3c ligand binding and activation	Up	0.525	0.583	20	0.631416	-0.134514	0.817415	FALSE
Synthesis of bile acids and bile salts	Up	0.698	0.583	133	0.473951	-1.17298	0.861157	FALSE
Regulation of activated PAK-2p34 by proteasome mediated degradation	Up	0.556	0.583	586	0.259933	-4.21183	0.684733	FALSE
p130Cas linkage to MAPK signaling for integrins	Up	0.663	0.583	254	-0.426987	-2.40397	0.465394	FALSE
Chk1/Chk2(Cds1) mediated inactivation of Cyclin B:Cdk1 complex	Up	0.836	0.583	840	-1.32164	-3.40206	0.488694	FALSE
Aberrant regulation of mitotic cell cycle due to RB1 defects	Up	0.56	0.584	339	0.367495	-2.22552	0.722828	FALSE
Biofilm formation	Up	0.359	0.584	56	0.67699	0.426275	0.718009	FALSE
Defective ACY1 causes encephalopathy	Up	0.519	0.586	3	0.530487	0.49117	1.48331	FALSE
Mitotic Metaphase/Anaphase Transition	Up	0.673	0.586	96	0.0433042	-0.911723	0.633479	FALSE
Signaling by the B Cell Receptor (BCR)	Up	0.731	0.586	1228	0.056687	-4.6361	0.609368	FALSE
Defective MPI causes MPI-CDG	Up	0.578	0.587	1	0.211401	0.288021	3.0651	FALSE
NOSTRIN mediated eNOS trafficking	Up	0.704	0.588	132	-0.0498333	-1.51512	0.634756	FALSE
G beta:gamma signalling through PLC beta	Up	0.564	0.588	44	0.552268	-0.482728	0.909589	FALSE
Presynaptic function of Kainate receptors	Up	0.564	0.588	44	0.552268	-0.482728	0.909589	FALSE
Defective CYP27B1 causes VDDR1A	Up	0.549	0.588	1	0.14105	0.220918	2.78943	FALSE
Regulation of Apoptosis	Up	0.585	0.589	598	0.209589	-4.20658	0.681507	FALSE
Lactose synthesis	Up	0.496	0.589	5	0.445359	0.172358	0.0251769	FALSE
Platelet activation, signaling and aggregation	Up	0.918	0.589	1928	-1.26967	-4.31305	0.598298	FALSE
Role of LAT2/NTAL/LAB on calcium mobilization	Up	0.721	0.59	200	-0.363166	-3.10636	0.476403	FALSE
Synthesis of bile acids and bile salts via 7alpha-hydroxycholesterol	Up	0.679	0.591	108	0.537412	-0.937661	0.899284	FALSE
p75NTR signals via NF-kB	Up	0.688	0.591	416	0.0194718	-4.3696	0.433797	FALSE
NF-kB is activated and signals survival	Up	0.68	0.591	385	-0.017856	-4.34396	0.43893	FALSE
Activation of NIMA Kinases NEK9, NEK6, NEK7	Up	0.757	0.592	158	-0.152552	-1.96262	0.568152	FALSE
Diseases of Base Excision Repair	Up	0.528	0.592	7	0.676556	0.50661	1.18051	FALSE
Activation of APC/C and APC/C:Cdc20 mediated degradation of mitotic proteins	Up	0.63	0.593	813	0.199249	-4.19138	0.706768	FALSE
Signaling by Overexpressed Wild-Type EGFR in Cancer	Up	0.697	0.593	287	-0.434858	-2.7773	0.583604	FALSE
Inhibition of Signaling by Overexpressed EGFR	Up	0.697	0.593	287	-0.434858	-2.7773	0.583604	FALSE
cGMP effects	Up	0.608	0.594	18	0.64907	0.161957	0.620115	FALSE
RNA Polymerase III Transcription Initiation From Type 1 Promoter	Up	0.623	0.594	236	0.589503	-1.29481	0.952511	FALSE
MAPK1/MAPK3 signaling	Up	0.904	0.595	2310	-0.896606	-4.88492	0.650844	FALSE
O-linked glycosylation of mucins	Up	0.579	0.595	105	0.227465	-0.0162799	0.821927	FALSE
MDK and PTN in ALK signaling	Up	0.62	0.595	43	0.340253	-0.505457	0.440081	FALSE
High laminar flow shear stress activates signaling by PIEZO1 and PECAM1:CDH5:KDR in endothelial cells	Up	0.773	0.595	594	-0.549718	-3.6723	0.609903	FALSE
Synthesis of Hepoxilins (HX) and Trioxilins (TrX)	Up	0.622	0.596	2	0.315809	0.0725873	0.241616	FALSE
CD28 dependent Vav1 pathway	Up	0.691	0.596	221	-0.0727338	-2.11874	0.438587	FALSE
AURKA Activation by TPX2	Up	0.797	0.596	1228	-0.8531	-3.72632	0.551948	FALSE
Peptide hormone metabolism	Up	0.721	0.597	702	-0.0304611	-1.93688	0.806181	FALSE
GRB2:SOS provides linkage to MAPK signaling for Integrins	Up	0.652	0.597	194	-0.356432	-2.191	0.442398	FALSE
Antigen processing-Cross presentation	Up	0.514	0.598	997	0.0960101	-3.78754	0.704341	FALSE
IL-6-type cytokine receptor ligand interactions	Up	0.541	0.598	74	0.364883	-0.450037	0.942434	FALSE
Long-term potentiation	Up	0.613	0.598	307	0.0685125	-1.55691	0.725721	FALSE
NPAS4 regulates expression of target genes	Up	0.674	0.598	391	0.493271	-2.4852	0.580058	FALSE
Regulation of MITF-M dependent genes involved in metabolism	Up	0.587	0.598	75	0.342182	-0.72184	0.789648	FALSE
Ca-dependent events	Up	0.578	0.599	339	0.270948	-2.08939	0.695795	FALSE
Insulin processing	Up	0.625	0.6	391	0.305642	-0.757455	0.879491	FALSE
Defective SLC34A1 causes hypophosphatemic nephrolithiasis/osteoporosis 1 (NPHLOP1)	Up	0.578	0.6	1	0.108279	0.187112	3.01242	FALSE
Organelle biogenesis and maintenance	Up	0.858	0.601	2300	-0.609202	-3.24832	0.689669	FALSE
Impaired BRCA2 translocation to the nucleus	Up	0.457	0.601	49	0.465731	-0.337276	0.837327	FALSE
Impaired BRCA2 binding to SEM1 (DSS1)	Up	0.457	0.601	49	0.465731	-0.337276	0.837327	FALSE
Maturation of replicase proteins	Up	0.631	0.602	22	0.487415	-0.560063	0.768882	FALSE
ER to Golgi Anterograde Transport	Up	0.603	0.603	1004	0.222392	-1.51823	0.770339	FALSE
Synthesis, secretion, and inactivation of Glucose-dependent Insulinotropic Polypeptide (GIP)	Up	0.606	0.603	107	0.373214	-0.410598	0.902043	FALSE
Sema3A PAK dependent Axon repulsion	Up	0.741	0.604	362	-0.246015	-2.70785	0.563661	FALSE
Strand-asynchronous mitochondrial DNA replication	Up	0.491	0.604	61	0.565392	0.282516	0.912142	FALSE
FGFR1b ligand binding and activation	Up	0.709	0.606	29	0.206811	-0.308097	0.662184	FALSE
Propionyl-CoA catabolism	Up	0.829	0.606	10	-0.572596	-0.892523	0.324212	FALSE
PTK6 Regulates RHO GTPases, RAS GTPase and MAP kinases	Up	0.755	0.606	270	-0.366682	-2.66226	0.444558	FALSE
Antigen processing: Ub, ATP-independent proteasomal degradation	Up	0.664	0.606	309	0.39551	-2.38902	0.73573	FALSE
GRB2 events in EGFR signaling	Up	0.742	0.607	327	-0.496423	-3.06348	0.575586	FALSE
Synthesis of bile acids and bile salts via 24-hydroxycholesterol	Up	0.578	0.607	53	0.688067	0.0837066	0.989853	FALSE
Diseases of Mismatch Repair (MMR)	Up	0.664	0.607	68	-0.0796698	-1.0133	0.695723	FALSE
Constitutive Signaling by EGFRvIII	Up	0.821	0.607	483	-0.686804	-3.8194	0.597619	FALSE
Signaling by EGFRvIII in Cancer	Up	0.821	0.607	483	-0.686804	-3.8194	0.597619	FALSE
CLEC7A/inflammasome pathway	Up	0.885	0.607	123	-0.122204	-2.50288	0.327035	FALSE
PTK6 Activates STAT3	Up	0.689	0.607	98	0.0078687	-1.55828	0.685388	FALSE
Hydrolysis of LPE	Down	0.785	0.608	2	0.0268673	-0.477549	-0.144263	FALSE
Synthesis of UDP-N-acetyl-glucosamine	Up	0.464	0.608	20	0.531961	0.427183	0.62514	FALSE
Metabolic disorders of biological oxidation enzymes	Up	0.543	0.609	38	0.21588	-0.123974	0.632316	FALSE
RHOA GTPase cycle	Up	0.804	0.609	808	-0.614977	-2.92595	0.646909	FALSE
Formation of Fibrin Clot (Clotting Cascade)	Up	0.583	0.61	186	0.155873	-0.675147	0.78538	FALSE
FMO oxidises nucleophiles	Up	0.623	0.61	1	-0.0887607	-0.070258	0.237428	FALSE
Defective FMO3 causes TMAU	Up	0.623	0.61	1	-0.0887607	-0.070258	0.237428	FALSE
Signaling by FGFR1 in disease	Up	0.826	0.61	399	-0.5755	-3.15651	0.617786	FALSE
Anchoring of the basal body to the plasma membrane	Up	0.87	0.611	1274	-0.887049	-3.62939	0.578712	FALSE
Oleoyl-phe metabolism	Up	0.587	0.611	1	0.000469783	0.0729981	2.7413	FALSE
EGFR Transactivation by Gastrin	Up	0.675	0.612	382	-0.310912	-2.86515	0.650717	FALSE
Activated PKN1 stimulates transcription of AR (androgen receptor) regulated genes KLK2 and KLK3	Up	0.718	0.612	344	0.0773414	-2.51586	0.641513	FALSE
MECP2 regulates neuronal receptors and channels	Up	0.781	0.613	329	-0.35584	-2.49465	0.506497	FALSE
Attachment of bacteria to epithelial cells	Up	0.409	0.613	55	0.611934	0.356257	0.7219	FALSE
Defective F9 secretion	Up	0.577	0.613	14	0.105468	0.168839	1.14341	FALSE
Signal amplification	Up	0.648	0.615	133	-0.0206905	-1.12527	0.57317	FALSE
RHO GTPases Activate NADPH Oxidases	Up	0.704	0.615	355	-0.0375044	-2.3108	0.452117	FALSE
G beta:gamma signalling through CDC42	Up	0.662	0.615	129	0.0490788	-1.4859	0.651187	FALSE
Defective factor IX causes thrombophilia	Up	0.609	0.615	15	0.0695736	0.0105907	1.04662	FALSE
Defective cofactor function of FVIIIa variant	Up	0.609	0.615	15	0.0695736	0.0105907	1.04662	FALSE
Defective F9 variant does not activate FX	Up	0.609	0.615	15	0.0695736	0.0105907	1.04662	FALSE
Sodium-coupled phosphate cotransporters	Up	0.601	0.616	12	0.152512	0.230115	0.631352	FALSE
Golgi Associated Vesicle Biogenesis	Up	0.666	0.617	496	-0.714606	-2.34691	0.626527	FALSE
Defective MOGS causes CDG-2b	Up	0.706	0.617	5	-0.123586	-0.649374	0.611586	FALSE
Mechanical load activates signaling by PIEZO1 and integrins in osteocytes	Up	0.749	0.618	212	-0.344341	-2.60693	0.531454	FALSE
Cytochrome P450 - arranged by substrate type	Up	0.621	0.619	134	0.497796	-0.504288	0.692576	FALSE
The role of GTSE1 in G2/M progression after G2 checkpoint	Up	0.79	0.619	1065	-0.0501749	-5.13545	0.679555	FALSE
RAC3 GTPase cycle	Up	0.795	0.619	610	-0.626358	-2.89579	0.587937	FALSE
Phospholipase C-mediated cascade; FGFR3	Up	0.665	0.62	42	-0.0783453	-1.16356	0.49588	FALSE
tRNA modification in the nucleus and cytosol	Up	0.696	0.62	133	0.366551	-0.66814	0.877098	FALSE
Leukotriene receptors	Up	0.776	0.621	70	-0.594742	-0.939863	0.239983	FALSE
Biosynthesis of specialized proresolving mediators (SPMs)	Up	0.509	0.621	75	0.575422	0.167419	0.714711	FALSE
BDNF activates NTRK2 (TRKB) signaling	Up	0.726	0.621	8	0.0875646	-0.549183	1.44187	FALSE
Turbulent (oscillatory, disturbed) flow shear stress activates signaling by PIEZO1 and integrins in endothelial cells	Up	0.885	0.621	519	-0.751426	-3.7984	0.533274	FALSE
GRB2 events in ERBB2 signaling	Up	0.764	0.622	352	-0.5549	-3.17047	0.599192	FALSE
Defective Base Excision Repair Associated with MUTYH	Down	0.58	0.622	1	0.105264	0.117206	-0.330952	FALSE
Defective MUTYH substrate binding	Down	0.58	0.622	1	0.105264	0.117206	-0.330952	FALSE
Defective MUTYH substrate processing	Down	0.58	0.622	1	0.105264	0.117206	-0.330952	FALSE
Inhibition of the proteolytic activity of APC/C required for the onset of anaphase by mitotic spindle checkpoint components	Up	0.6	0.623	152	-0.143204	-1.41314	0.735454	FALSE
Inactivation of APC/C via direct inhibition of the APC/C complex	Up	0.6	0.623	152	-0.143204	-1.41314	0.735454	FALSE
Glycerophospholipid biosynthesis	Up	0.772	0.623	583	0.101097	-1.73403	0.671468	FALSE
Role of ABL in ROBO-SLIT signaling	Up	0.816	0.623	60	-0.580344	-2.14948	0.527411	FALSE
RNA Polymerase III Transcription Initiation From Type 2 Promoter	Up	0.664	0.623	235	0.516773	-1.37597	0.959448	FALSE
Signaling by MRAS-complex mutants	Up	0.896	0.623	551	-1.43306	-3.39874	0.35989	FALSE
SHOC2 M1731 mutant abolishes MRAS complex function	Up	0.896	0.623	551	-1.43306	-3.39874	0.35989	FALSE
Gain-of-function MRAS complexes activate RAF signaling	Up	0.896	0.623	551	-1.43306	-3.39874	0.35989	FALSE
Cytosolic tRNA aminoacylation	Up	0.532	0.624	123	0.0184849	-1.7149	0.614174	FALSE
Listeria monocytogenes entry into host cells	Up	0.738	0.624	586	-0.537579	-4.58646	0.615566	FALSE
Recycling of bile acids and salts	Up	0.678	0.625	125	0.209223	-0.512291	0.828891	FALSE
Defective Mismatch Repair Associated With MLH1	Up	0.729	0.625	51	-0.180688	-0.876102	0.65396	FALSE
Intraflagellar transport	Up	0.698	0.625	282	0.137261	-1.473	0.833528	FALSE
Defective Mismatch Repair Associated With PMS2	Up	0.729	0.625	51	-0.180688	-0.876102	0.65396	FALSE
Signaling by NTRKs	Up	0.899	0.626	1476	-1.13198	-4.50177	0.544533	FALSE
Defective GALNT12 causes CRCS1	Up	0.575	0.626	24	0.106512	-0.059512	1.1109	FALSE
Defective SLC34A3 causes Hereditary hypophosphatemic rickets with hypercalciuria (HHRH)	Up	0.543	0.626	2	0.37147	0.469931	1.80432	FALSE
Activated NTRK3 signals through PI3K	Up	0.779	0.626	140	-0.611751	-3.04039	0.417871	FALSE
Diseases of mitotic cell cycle	Up	0.631	0.626	428	0.220163	-2.50595	0.688302	FALSE
Formation of the non-canonical BAF (ncBAF) complex	Up	0.662	0.626	270	-0.0646725	-2.09106	0.863004	FALSE
MET activates STAT3	Up	0.747	0.627	73	-0.34586	-1.52869	0.616569	FALSE
APC/C:Cdc20 mediated degradation of Securin	Up	0.591	0.628	649	0.25828	-4.11285	0.737758	FALSE
L1CAM interactions	Up	0.818	0.628	1318	-1.23001	-4.0781	0.618066	FALSE
Gluconeogenesis	Up	0.541	0.628	65	0.484315	-0.740859	0.775236	FALSE
Kinesins	Up	0.717	0.628	241	-0.307276	-1.99434	0.634578	FALSE
Synthesis of IP3 and IP4 in the cytosol	Up	0.743	0.63	131	-0.0612542	-1.64032	0.599118	FALSE
Activation of SMO	Up	0.611	0.63	220	0.141417	-1.47236	0.626554	FALSE
Signaling by FLT3 ITD and TKD mutants	Up	0.752	0.63	419	-0.118788	-2.9611	0.61398	FALSE
Effects of PIP2 hydrolysis	Up	0.718	0.631	61	0.183244	-0.956193	0.643614	FALSE
Activation of RAC1	Up	0.799	0.631	277	-0.149627	-2.1456	0.472165	FALSE
Regulation of PD-L1(CD274) Post-translational modification	Up	0.863	0.631	1768	-1.1724	-5.04734	0.590149	FALSE
Vitamin B2 (riboflavin) metabolism	Up	0.664	0.632	18	0.130013	-0.439056	1.08982	FALSE
Adenosine P1 receptors	Up	0.639	0.632	11	0.0766641	0.16402	1.42806	FALSE
CREB1 phosphorylation through the activation of Adenylate Cyclase	Up	0.635	0.632	99	-0.0365414	-1.89152	0.537795	FALSE
Toxicity of botulinum toxin type C (botC)	Up	0.557	0.632	85	0.379998	0.111677	1.0907	FALSE
Utilization of Ketone Bodies	Up	0.629	0.632	8	0.20656	-0.0493168	0.819222	FALSE
Interleukin-9 signaling	Up	0.751	0.632	136	-0.322065	-1.8667	0.681702	FALSE
Folding of actin by CCT/TriC	Up	0.741	0.633	154	0.120874	-1.6042	0.728514	FALSE
Erythropoietin activates STAT5	Up	0.814	0.633	74	-0.109877	-1.78394	0.575431	FALSE
Defective ABCB6 causes MCOPCB7	Up	0.654	0.634	1	-0.0604737	0.0120099	0.245613	FALSE
Loss of Function of SMAD2/3 in Cancer	Up	0.687	0.636	201	0.154823	-1.64086	0.640214	FALSE
Signalling to STAT3	Up	0.7	0.637	68	-0.130594	-1.54782	0.416905	FALSE
TGFBR1 LBD Mutants in Cancer	Up	0.669	0.637	95	0.196517	-0.737179	0.727121	FALSE
Phase 1 - inactivation of fast Na+ channels	Up	0.477	0.637	10	0.622025	0.149501	1.01052	FALSE
Defective SLC6A19 causes Hartnup disorder (HND)	Up	0.685	0.638	1	-0.0283322	-0.0548452	2.26907	FALSE
SHC-mediated cascade:FGFR4	Up	0.618	0.638	82	0.14071	-1.5292	0.598064	FALSE
Defective SLC6A19 causes Hartnup disorder (HND)	Up	0.685	0.638	1	-0.0283322	-0.0548452	2.26907	FALSE
Mtb iron assimilation by chelation	Up	0.443	0.639	4	0.588216	0.722473	1.73409	FALSE
Latent infection - Other responses of Mtb to phagocytosis	Up	0.443	0.639	4	0.588216	0.722473	1.73409	FALSE
Signaling by LTK	Up	0.829	0.639	272	-0.840123	-3.28085	0.375716	FALSE
Influenza Virus Induced Apoptosis	Up	0.641	0.64	32	0.418549	-0.711265	0.32539	FALSE
Pre-NOTCH Processing in Golgi	Up	0.717	0.64	138	0.163018	-0.800647	0.422638	FALSE
Signaling by FGFR1	Up	0.812	0.64	715	-0.409765	-4.70253	0.629111	FALSE
Pyrophosphate hydrolysis	Up	0.491	0.64	4	0.448902	0.396699	1.75156	FALSE
Metabolism of ingested H2SeO4 and H2SeO3 into H2Se	Up	0.598	0.641	10	0.281353	-0.071232	1.24572	FALSE
Recycling of eIF2:GDP	Up	0.686	0.641	35	0.453187	-0.979511	0.0881741	FALSE
PI3K/AKT activation	Up	0.73	0.642	126	-0.482637	-2.59842	0.301744	FALSE
G alpha (s) signalling events	Up	0.726	0.642	515	-0.279635	-2.42757	0.617431	FALSE
Acyl chain remodelling of PS	Up	0.676	0.644	37	0.417956	0.00161691	1.06222	FALSE
Binding and Uptake of Ligands by Scavenger Receptors	Up	0.646	0.644	354	0.0960194	-1.59046	0.641172	FALSE
Defective SLC40A1 causes hemochromatosis 4 (HFE4) (macrophages)	Down	0.687	0.644	2	0.00426153	-0.313541	-2.05987	FALSE
Defective CP causes aceruloplasminemia (ACERULOP)	Down	0.687	0.644	2	0.00426153	-0.313541	-2.05987	FALSE
Defective SLC40A1 causes hemochromatosis 4 (HFE4) (duodenum)	Down	0.687	0.644	2	0.00426153	-0.313541	-2.05987	FALSE
Signaling by SCF-KIT	Up	0.757	0.645	589	-0.206661	-3.3461	0.683157	FALSE
PKA-mediated phosphorylation of key metabolic factors	Up	0.651	0.647	68	-0.188349	-1.73971	0.589739	FALSE
Acetylcholine Neurotransmitter Release Cycle	Up	0.653	0.648	155	0.223851	-0.282675	1.06889	FALSE
Defective GALNT3 causes HFTC	Up	0.588	0.648	25	0.1944	0.0283678	1.09385	FALSE
Essential pentosuria	Up	0.532	0.648	4	0.342696	0.221295	2.016	FALSE
DNA Damage Bypass	Up	0.82	0.648	499	-0.19463	-4.15344	0.723132	FALSE
G beta:gamma signalling through BTK	Up	0.68	0.648	56	0.249073	-0.955494	0.821062	FALSE
Defective ABCA1 causes TGD	Up	0.772	0.649	20	-0.0156502	-0.531196	0.0787264	FALSE
DNA replication initiation	Up	0.697	0.649	24	0.0673737	-0.60331	0.867402	FALSE
Formation of WDR5-containing histone-modifying complexes	Up	0.739	0.649	519	-0.172851	-2.08875	0.731838	FALSE
Conjugation of phenylacetate with glutamine	Up	0.608	0.65	2	0.143303	0.248019	1.8791	FALSE
PI3K events in ERBB2 signaling	Up	0.76	0.65	356	-0.686938	-3.26105	0.598316	FALSE
Defective CYP27A1 causes CTX	Up	0.624	0.65	1	0.095201	0.170632	2.92299	FALSE
Defective SLC6A2 causes orthostatic intolerance (OI)	Up	0.659	0.65	2	0.306613	-0.0914746	2.89804	FALSE
Formation of xylulose-5-phosphate	Up	0.688	0.65	14	0.517364	0.0178412	1.34134	FALSE
Intracellular oxygen transport	Up	0.744	0.65	1	0.115103	-0.0725743	1.37597	FALSE
Maturation of protein 3a	Up	0.665	0.65	55	-0.183676	-0.198368	0.503251	FALSE
Formation of intermediate mesoderm	Up	0.741	0.65	45	0.00187302	-0.823027	0.659009	FALSE
Amine ligand-binding receptors	Up	0.671	0.651	113	-0.167609	-0.559296	0.630622	FALSE
Formation of lateral plate mesoderm	Up	0.651	0.651	14	0.165882	0.0781103	0.502732	FALSE
Extrinsic Pathway of Fibrin Clot Formation	Up	0.635	0.652	18	0.0599437	0.0539969	1.15072	FALSE
FGFR2 ligand binding and activation	Up	0.816	0.652	25	0.0549653	-0.876492	0.529206	FALSE
vRNA Synthesis	Up	0.81	0.652	51	-0.14129	-1.20397	0.536737	FALSE
Muscarinic acetylcholine receptors	Up	0.639	0.652	52	-0.112612	-0.0205138	0.653825	FALSE
Cysteine formation from homocysteine	Up	0.83	0.653	11	-0.208179	-1.36058	0.429036	FALSE
PERK regulates gene expression	Up	0.752	0.653	282	0.0605026	-1.87007	0.629265	FALSE
RND3 GTPase cycle	Up	0.876	0.653	283	-1.022	-3.20537	0.405133	FALSE
Defective SLC22A18 causes lung cancer (LNCR) and embryonal rhabdomyosarcoma 1 (RMSE1)	Up	0.665	0.654	6	0.0503578	0.0563638	1.20687	FALSE
Defective SLC6A5 causes hyperekplexia 3 (HKPX3)	Up	0.578	0.655	1	0.184854	0.26448	3.37418	FALSE
BH3-only proteins associate with and inactivate anti-apoptotic BCL-2 members	Up	0.683	0.656	132	0.234711	-1.80149	0.683796	FALSE
eNOS activation	Up	0.79	0.656	325	-0.115354	-2.50609	0.598539	FALSE
Downregulation of TGF-beta receptor signaling	Up	0.817	0.656	617	-0.130656	-3.86871	0.597511	FALSE
Nucleotide-like (purinergic) receptors	Up	0.793	0.656	127	-0.435872	-0.620309	0.551725	FALSE
Defective SLC4A4 causes renal tubular acidosis, proximal, with ocular abnormalities and mental retardation (pRTA-OA)	Up	0.693	0.656	1	-0.119763	-0.0548509	2.45598	FALSE
Vitamin B1 (thiamin) metabolism	Up	0.616	0.657	13	0.272866	0.29854	1.02012	FALSE
p75NTR recruits signalling complexes	Up	0.706	0.657	324	0.0639026	-4.0239	0.471336	FALSE
RUNX3 regulates BCL2L11 (BIM) transcription	Up	0.82	0.657	153	-0.180319	-2.43545	0.49414	FALSE
Activated NTRK2 signals through PLCG1	Up	0.754	0.657	36	-0.266949	-1.24358	0.637027	FALSE
ChREBP activates metabolic gene expression	Up	0.741	0.658	33	0.250356	-0.899558	0.658099	FALSE
Formation of the active cofactor, UDP-glucuronate	Up	0.557	0.658	8	0.325905	0.228048	0.991978	FALSE
GABA B receptor activation	Up	0.669	0.658	82	0.277559	-0.635165	1.02432	FALSE
Activation of GABAB receptors	Up	0.669	0.658	82	0.277559	-0.635165	1.02432	FALSE
Translation of Replicase and Assembly of the Replication Transcription Complex	Up	0.805	0.659	203	-0.194086	-2.20282	0.519016	FALSE
Drug ADME	Up	0.683	0.659	263	0.0588793	-1.35077	0.686396	FALSE
Sodium-coupled sulphate, di- and tri-carboxylate transporters	Up	0.603	0.66	16	0.22885	0.291882	0.902156	FALSE
PI-3K cascade:FGFR4	Up	0.627	0.66	107	-0.106269	-1.79666	0.649715	FALSE
Cellular hexose transport	Up	0.742	0.661	45	0.0573813	-0.428149	0.660487	FALSE
Bile acid and bile salt metabolism	Up	0.783	0.661	210	0.178949	-0.978057	0.834365	FALSE
Thrombin signalling through proteinase activated receptors (PARs)	Up	0.691	0.661	169	-0.0310712	-1.98591	0.516722	FALSE
Removal of the Flap Intermediate	Up	0.668	0.661	96	0.388643	-0.580946	1.00866	FALSE
RUNX1 regulates transcription of genes involved in interleukin signaling	Up	0.667	0.661	19	0.176767	-0.0191509	0.792142	FALSE
Defective HEXA causes GM2G1 (Hyaluronan metabolism)	Up	0.531	0.662	4	0.549215	0.623763	0.120064	FALSE
Hormone ligand-binding receptors	Up	0.683	0.663	23	0.0113087	-0.158059	0.388919	FALSE
Processive synthesis on the lagging strand	Up	0.669	0.664	97	0.393411	-0.564807	1.00603	FALSE
Ubiquitin-dependent degradation of Cyclin D	Up	0.729	0.664	636	-0.0562316	-4.62402	0.696272	FALSE
Regulation of NF-kappa B signaling	Up	0.782	0.664	678	0.0206782	-4.40824	0.617334	FALSE
Cellular responses to mechanical stimuli	Up	0.914	0.664	1021	-1.01409	-4.4973	0.601036	FALSE
ATP-dependent chromatin remodelers	Up	0.715	0.665	334	-0.0502425	-2.29809	0.859252	FALSE
SWI/SNF chromatin remodelers	Up	0.715	0.665	334	-0.0502425	-2.29809	0.859252	FALSE
Adenylate cyclase inhibitory pathway	Up	0.611	0.666	19	0.244174	0.0991663	0.975595	FALSE
IRAK1 recruits IKK complex	Up	0.719	0.666	333	-0.133407	-4.17136	0.482154	FALSE
IRAK1 recruits IKK complex upon TLR7/8 or 9 stimulation	Up	0.719	0.666	333	-0.133407	-4.17136	0.482154	FALSE
RNA Pol II CTD phosphorylation and interaction with CE during HIV infection	Up	0.645	0.667	205	0.338747	-1.7844	0.865325	FALSE
RNA Pol II CTD phosphorylation and interaction with CE	Up	0.645	0.667	205	0.338747	-1.7844	0.865325	FALSE
Inactivation, recovery and regulation of the phototransduction cascade	Up	0.736	0.668	158	-0.19593	-1.37906	0.700009	FALSE
P2Y receptors	Up	0.809	0.668	116	-0.479679	-0.699563	0.468624	FALSE
Formation of the embryonic stem cell BAF (esBAF) complex	Up	0.699	0.668	310	-0.0529626	-2.17237	0.88448	FALSE
Defective SLC35A1 causes congenital disorder of glycosylation 2F (CDG2F)	Up	0.645	0.669	24	0.216562	0.327421	1.25548	FALSE
Defective SLC35A1 causes congenital disorder of glycosylation 2F (CDG2F)	Up	0.645	0.669	24	0.216562	0.327421	1.25548	FALSE
Complex I biogenesis	Up	0.557	0.669	370	0.364674	-0.361838	0.742554	FALSE
Signaling by BRAF and RAF1 fusions	Up	0.927	0.669	1018	-1.41408	-4.53468	0.503385	FALSE
Formation of the cornified envelope	Up	0.809	0.669	322	-0.0383319	-2.16335	0.692105	FALSE
POU5F1 (OCT4), SOX2, NANOG activate genes related to proliferation	Up	0.754	0.671	212	-0.477816	-1.34226	0.60412	FALSE
Regulation of thyroid hormone activity	Up	0.732	0.671	1	-0.249563	-0.18748	1.97924	FALSE
Signaling by activated point mutants of FGFR1	Up	0.73	0.672	30	-0.339341	-1.22158	0.554431	FALSE
Apoptotic cleavage of cell adhesion proteins	Up	0.82	0.672	180	-0.455553	-2.45963	0.539473	FALSE
Defective SLC20A2 causes idiopathic basal ganglia calcification 1 (IBGC1)	Up	0.709	0.672	2	-0.110446	-0.130254	0.728238	FALSE
Phospholipase C-mediated cascade; FGFR2	Up	0.834	0.672	49	-0.359307	-1.52657	0.429679	FALSE
SHC1 events in EGFR signaling	Up	0.823	0.673	340	-0.729147	-3.28354	0.567988	FALSE
Sphingolipid de novo biosynthesis	Up	0.693	0.674	175	0.127744	-0.545116	0.773327	FALSE
G alpha (q) signalling events	Up	0.864	0.674	1265	-0.819623	-3.51437	0.695438	FALSE
MAP kinase activation	Up	0.854	0.674	912	-0.519002	-5.0287	0.476566	FALSE
Defective POMT2 causes MDDGA2, MDDGB2 and MDDGC2	Up	0.765	0.674	10	-0.459832	-0.388535	0.166024	FALSE
Defective POMT1 causes MDDGA1, MDDGB1 and MDDGC1	Up	0.765	0.674	10	-0.459832	-0.388535	0.166024	FALSE
VLDL assembly	Up	0.643	0.674	68	0.269038	-0.257315	0.766014	FALSE
Defective factor XII causes hereditary angioedema	Up	0.629	0.675	18	0.341704	-0.158136	0.812726	FALSE
Defective PNP disrupts phosphorolysis of (deoxy)guanosine and (deoxy)inosine	Down	0.555	0.675	7	0.158995	-0.486724	-0.0257594	FALSE
Nucleotide catabolism defects	Down	0.555	0.675	7	0.158995	-0.486724	-0.0257594	FALSE
Recognition of DNA damage by PCNA-containing replication complex	Up	0.727	0.676	344	0.171273	-3.74953	0.712229	FALSE
Signaling by NOTCH1 t(7;9)(NOTCH1:M1580_K2555) Translocation Mutant	Up	0.821	0.676	61	-0.95591	-2.0167	0.274444	FALSE
Constitutive Signaling by NOTCH1 t(7;9)(NOTCH1:M1580_K2555) Translocation Mutant	Up	0.821	0.676	61	-0.95591	-2.0167	0.274444	FALSE
Vitamin E transport	Up	0.636	0.676	29	0.347706	0.396924	1.41509	FALSE
Inwardly rectifying K+ channels	Up	0.709	0.677	66	0.211198	-0.764489	0.991928	FALSE
Regulation of insulin secretion	Up	0.664	0.677	448	-0.0460728	-1.83993	0.815297	FALSE
Defective Mismatch Repair Associated With MSH6	Up	0.512	0.677	19	0.409719	-0.326094	0.789907	FALSE
Phospholipase C-mediated cascade: FGFR1	Up	0.831	0.677	48	-0.398937	-1.48554	0.388174	FALSE
COPI-mediated anterograde transport	Up	0.712	0.677	788	0.174564	-1.62074	0.806931	FALSE
Mismatch repair (MMR) directed by MSH2:MSH3 (MutSbeta)	Up	0.79	0.678	136	-0.132744	-1.49764	0.831217	FALSE
Protein-protein interactions at synapses	Up	0.745	0.678	533	0.113409	-1.69834	0.834977	FALSE
GSK3B and BTRC:CUL1-mediated-degradation of NFE2L2	Up	0.771	0.678	784	-0.132162	-4.51044	0.651108	FALSE
Formation of the canonical BAF (cBAF) complex	Up	0.694	0.678	313	-0.0433235	-2.15448	0.903319	FALSE
Mismatch repair (MMR) directed by MSH2:MSH6 (MutSalpha)	Up	0.778	0.679	135	-0.107321	-1.50284	0.834597	FALSE
Defective GGT1 causes GLUTH	Up	0.742	0.68	1	-0.235491	-0.248067	1.46064	FALSE
Defective GGT1 in aflatoxin detoxification causes GLUTH	Up	0.742	0.68	1	-0.235491	-0.248067	1.46064	FALSE
Defective HPRT1 disrupts guanine and hypoxanthine salvage	Up	0.687	0.68	6	0.109888	-0.452899	0.88863	FALSE
Defective GNE causes sialuria, NK and IBM2	Up	0.642	0.681	4	0.268973	0.258497	1.46218	FALSE
Defective ABCD4 causes MAHCJ	Up	0.577	0.681	2	0.409636	0.530222	0.0251919	FALSE
Vitamin C (ascorbate) metabolism	Up	0.729	0.682	25	-0.130589	-0.613953	0.40125	FALSE
EPHB-mediated forward signaling	Up	0.876	0.682	525	-0.873783	-3.48143	0.55296	FALSE
RNA Polymerase III Transcription Initiation	Up	0.746	0.682	262	0.301055	-1.51048	0.911858	FALSE
Neurotransmitter clearance	Up	0.783	0.683	69	-0.234823	-0.843917	1.03772	FALSE
Activation of the AP-1 family of transcription factors	Up	0.8	0.683	247	-0.459236	-2.53772	0.334896	FALSE
Mitochondrial calcium ion transport	Up	0.631	0.683	81	0.411197	-0.755172	0.767377	FALSE
Interleukin-33 signaling	Up	0.669	0.683	3	0.161078	0.0481954	1.69887	FALSE
Stimuli-sensing channels	Up	0.844	0.684	446	-0.683658	-4.14583	0.546461	FALSE
GLI proteins bind promoters of Hh responsive genes to promote transcription	Up	0.75	0.684	21	-0.00629801	-0.372568	1.27972	FALSE
SLC15A4:TASL-dependent IRF5 activation	Up	0.688	0.684	86	-0.0926022	-1.82301	0.384512	FALSE
Oncogenic MAPK signaling	Up	0.955	0.685	1144	-1.4956	-4.65382	0.531726	FALSE
Chylomicron assembly	Up	0.73	0.685	107	-0.0480807	-0.75706	0.715366	FALSE
Translation of Replicase and Assembly of the Replication Transcription Complex	Up	0.836	0.685	190	-0.305083	-2.17402	0.484158	FALSE
RND1 GTPase cycle	Up	0.848	0.685	316	-0.440797	-2.58807	0.57006	FALSE
The phototransduction cascade	Up	0.771	0.686	159	-0.234131	-1.40964	0.700739	FALSE
Diseases of glycosylation	Up	0.627	0.686	391	0.0314205	-0.815419	0.684653	FALSE
Hh mutants are degraded by ERAD	Up	0.797	0.686	650	-0.218019	-4.48784	0.682187	FALSE
Defective SLC2A2 causes Fanconi-Bickel syndrome (FBS)	Up	0.708	0.686	2	-0.0956394	-0.00140279	0.800894	FALSE
AMPK-induced ERAD and lysosome mediated degradation of PD-L1(CD274)	Up	0.812	0.686	770	-0.414975	-4.5995	0.708957	FALSE
RNA Polymerase I Transcription Termination	Up	0.736	0.687	320	0.290033	-1.95629	0.937373	FALSE
Interaction between PHLDA1 and AURKA	Up	0.856	0.687	52	-0.416758	-1.34532	0.487023	FALSE
Formation of neuronal progenitor and neuronal BAF (npBAF and nBAF)	Up	0.717	0.687	326	-0.0913326	-2.2358	0.871602	FALSE
SMAC (DIABLO) binds to IAPs	Up	0.718	0.688	108	0.329059	-1.1218	0.67427	FALSE
SMAC(DIABLO)-mediated dissociation of IAP:caspase complexes	Up	0.718	0.688	108	0.329059	-1.1218	0.67427	FALSE
SMAC, XIAP-regulated apoptotic response	Up	0.718	0.688	108	0.329059	-1.1218	0.67427	FALSE
HSF1-dependent transactivation	Up	0.844	0.688	506	-0.481773	-2.9164	0.567322	FALSE
Glycogen storage disease type 0 (liver GYS2)	Down	0.704	0.688	1	-0.0902777	-0.0211799	-1.11451	FALSE
Co-inhibition by BTLA	Up	0.757	0.689	44	-0.037168	-1.16293	0.268717	FALSE
Attenuation phase	Up	0.822	0.69	466	-0.440104	-2.76329	0.570346	FALSE
CDK-mediated phosphorylation and removal of Cdc6	Up	0.747	0.69	712	0.0612662	-4.41115	0.724392	FALSE
TLR3-mediated TICAM1-dependent programmed cell death	Up	0.737	0.69	53	0.114945	-1.22242	0.251458	FALSE
Autodegradation of Cdh1 by Cdh1:APC/C	Up	0.726	0.691	648	0.0942198	-4.24235	0.73146	FALSE
Dopamine Neurotransmitter Release Cycle	Up	0.71	0.691	202	0.123597	-0.533508	1.03051	FALSE
activated TAK1 mediates p38 MAPK activation	Up	0.829	0.691	410	-0.367172	-4.6157	0.395873	FALSE
Signaling by high-kinase activity BRAF mutants	Up	0.927	0.691	836	-1.48404	-4.31402	0.450657	FALSE
RAB GEFs exchange GTP for GDP on RABs	Up	0.852	0.691	611	-1.10382	-2.98587	0.482176	FALSE
Defects of contact activation system (CAS) and kallikrein/kinin system (KKS)	Up	0.739	0.691	52	-0.0750582	-0.521525	0.866912	FALSE
vRNP Assembly	Up	0.698	0.692	116	0.0486136	-1.62595	0.616493	FALSE
Tryptophan catabolism	Up	0.915	0.692	23	-0.512991	-1.49354	0.66193	FALSE
PKA activation	Up	0.671	0.693	111	-0.00202495	-1.72991	0.624207	FALSE
IKBKB deficiency causes SCID	Up	0.669	0.693	80	0.0157363	-1.77013	0.425791	FALSE
IKBKG deficiency causes anhidrotic ectodermal dysplasia with immunodeficiency (EDA-ID) (via TLR)	Up	0.669	0.693	80	0.0157363	-1.77013	0.425791	FALSE
tRNA processing in the mitochondrion	Up	0.756	0.693	14	-0.0399293	-0.211429	0.0660268	FALSE
SARS-CoV-1-mediated effects on programmed cell death	Up	0.643	0.693	52	0.53973	-0.454865	0.518439	FALSE
Isovaleric acidemia	Up	0.747	0.693	2	0.317788	0.161799	0.189034	FALSE
Regulation of MITF-M-dependent genes involved in extracellular matrix, focal adhesion and epithelial-to-mesenchymal transition	Up	0.749	0.693	154	-0.607599	-1.54932	0.532299	FALSE
Tandem pore domain potassium channels	Up	0.681	0.694	7	0.247776	-0.0975987	1.67407	FALSE
Pyrimidine biosynthesis	Up	0.724	0.694	11	0.369355	-0.510191	1.03147	FALSE
G-protein mediated events	Up	0.715	0.695	372	-0.0460256	-2.36062	0.687276	FALSE
Defective MMAA causes MMA, cblA type	Down	0.922	0.695	2	-0.329554	-0.853098	-0.306963	FALSE
Defective MUT causes MMAM	Down	0.922	0.695	2	-0.329554	-0.853098	-0.306963	FALSE
Transcriptional regulation of white adipocyte differentiation	Up	0.888	0.695	720	-0.57479	-3.50161	0.704447	FALSE
Defective C1GALT1C1 causes TNPS	Up	0.713	0.695	26	-0.18517	-0.346528	0.930017	FALSE
Toxicity of botulinum toxin type A (botA)	Up	0.849	0.695	14	-0.234792	-0.735386	0.318417	FALSE
Defective Mismatch Repair Associated With MSH3	Up	0.647	0.695	21	0.226663	-0.434457	0.764411	FALSE
rRNA modification in the mitochondrion	Up	0.673	0.695	116	0.222075	0.0572134	0.841748	FALSE
Glycogen breakdown (glycogenolysis)	Up	0.628	0.695	26	0.48343	0.159531	0.895932	FALSE
Diseases of mitochondrial beta oxidation	Down	0.922	0.695	2	-0.329554	-0.853098	-0.306963	FALSE
Diseases of propionyl-CoA catabolism	Down	0.922	0.695	2	-0.329554	-0.853098	-0.306963	FALSE
TGFBR3 PTM regulation	Up	0.859	0.695	58	-0.448036	-1.22194	0.540787	FALSE
SOS-mediated signalling	Up	0.89	0.696	74	-0.337571	-2.56016	0.337409	FALSE
TRP channels	Up	0.784	0.696	52	-0.135147	-0.801998	0.394262	FALSE
The AIM2 inflammasome	Up	0.642	0.696	11	0.247639	0.0192445	0.598876	FALSE
NRIF signals cell death from the nucleus	Up	0.663	0.697	341	-0.056402	-3.92221	0.54858	FALSE
Interleukin-10 signaling	Up	0.76	0.697	289	-0.196297	-1.402	0.670931	FALSE
MET promotes cell motility	Up	0.807	0.697	349	-0.518001	-2.76021	0.543971	FALSE
TYSND1 cleaves peroxisomal proteins	Up	0.675	0.697	37	-0.161705	-0.377178	0.583816	FALSE
Reactions specific to the hybrid N-glycan synthesis pathway	Up	0.773	0.697	2	0.427662	0.180623	0.00518318	FALSE
Keratan sulfate degradation	Up	0.535	0.698	37	0.00297407	-0.451968	0.306626	FALSE
3-hydroxyisobutyryl-CoA hydrolase deficiency	Up	0.701	0.698	1	-0.0812699	-0.00984283	1.0665	FALSE
Dual Incision in GG-NER	Up	0.833	0.699	425	0.0450343	-3.96053	0.690552	FALSE
Beta oxidation of octanoyl-CoA to hexanoyl-CoA	Up	0.63	0.699	23	0.140918	-0.613953	0.527292	FALSE
rRNA processing in the mitochondrion	Up	0.702	0.699	128	0.135808	-0.0878867	0.766685	FALSE
Erythrocytes take up oxygen and release carbon dioxide	Up	0.746	0.7	38	0.0875252	-0.568155	0.897331	FALSE
Activation of G protein gated Potassium channels	Up	0.739	0.7	65	0.149752	-0.837674	1.01727	FALSE
G protein gated Potassium channels	Up	0.739	0.7	65	0.149752	-0.837674	1.01727	FALSE
Mismatch Repair	Up	0.809	0.7	137	-0.18344	-1.56395	0.82814	FALSE
Hh mutants abrogate ligand secretion	Up	0.798	0.7	658	-0.235377	-4.47743	0.688099	FALSE
Inhibition of voltage gated Ca2+ channels via Gbeta/gamma subunits	Up	0.739	0.7	65	0.149752	-0.837674	1.01727	FALSE
Serotonin and melatonin biosynthesis	Up	0.72	0.701	9	0.170033	-0.12462	0.239548	FALSE
Abnormal conversion of 2-oxoglutarate to 2-hydroxyglutarate	Up	0.711	0.701	9	-0.113027	-0.819732	0.713462	FALSE
Butyrate Response Factor 1 (BRF1) binds and destabilizes mRNA	Up	0.91	0.701	541	-1.43018	-3.73941	0.439733	FALSE
RUNX1 regulates transcription of genes involved in differentiation of myeloid cells	Up	0.818	0.701	121	-0.413095	-1.24056	0.424663	FALSE
RAF activation	Up	0.962	0.702	773	-1.64186	-4.14707	0.434476	FALSE
Degradation of cysteine and homocysteine	Up	0.646	0.703	76	0.307207	-0.389181	0.920208	FALSE
MAP2K and MAPK activation	Up	0.928	0.703	877	-1.42533	-4.25923	0.46032	FALSE
Termination of O-glycan biosynthesis	Up	0.639	0.703	39	0.101254	-0.133475	1.02179	FALSE
SLC-mediated transport of organic anions	Up	0.732	0.703	204	0.0054839	-0.214382	0.798275	FALSE
Assembly Of The HIV Virion	Up	0.848	0.704	344	-0.517523	-4.10669	0.479245	FALSE
RUNX1 regulates expression of components of tight junctions	Up	0.688	0.705	54	0.230789	-0.1086	0.926302	FALSE
Sensory processing of sound by outer hair cells of the cochlea	Up	0.837	0.705	402	-0.122818	-1.99266	0.750329	FALSE
TGF-beta receptor signaling in EMT (epithelial to mesenchymal transition)	Up	0.832	0.706	344	-0.453054	-4.10398	0.494354	FALSE
Toxicity of botulinum toxin type E (botE)	Up	0.882	0.706	13	-0.278363	-0.794561	0.14317	FALSE
RNA Polymerase III Transcription	Up	0.792	0.706	305	0.0569733	-1.82166	0.880437	FALSE
RNA Polymerase III Abortive And Retractive Initiation	Up	0.792	0.706	305	0.0569733	-1.82166	0.880437	FALSE
Interaction With Cumulus Cells And The Zona Pellucida	Up	0.725	0.707	7	0.0914552	0.0397606	1.54382	FALSE
Eicosanoid ligand-binding receptors	Up	0.867	0.707	155	-0.690124	-0.982718	0.484326	FALSE
ARMS-mediated activation	Up	0.89	0.708	497	-1.62138	-3.27933	0.328331	FALSE
Defective B4GALT1 causes CDG-2d	Down	0.815	0.708	1	-0.326907	-0.276006	-0.182135	FALSE
Defective AHCY causes HMAHCHD	Up	0.576	0.708	6	0.490932	0.255932	1.00281	FALSE
Lipophagy	Up	0.822	0.708	273	-0.643882	-2.43263	0.649608	FALSE
Stimulation of the cell death response by PAK-2p34	Up	0.713	0.71	42	-0.0889722	-1.45653	0.575203	FALSE
Tristetraprolin (TTP, ZFP36) binds and destabilizes mRNA	Up	0.923	0.71	451	-1.41482	-3.25918	0.421495	FALSE
HDL clearance	Up	0.803	0.711	29	-0.292655	-0.888389	0.199898	FALSE
VLDL clearance	Up	0.8	0.711	45	-0.15461	-0.597321	0.546166	FALSE
Defective AVP does not bind AVPR1A,B and causes neurohypophyseal diabetes insipidus (NDI)	Up	0.762	0.712	8	0.044513	-0.102498	1.80593	FALSE
Conversion from APC/C:Cdc20 to APC/C:Cdh1 in late anaphase	Up	0.707	0.713	118	-0.340799	-1.45904	0.992004	FALSE
RUNX3 regulates RUNX1-mediated transcription	Up	0.743	0.713	12	-0.00540889	-0.341237	0.932897	FALSE
Vitamin D (calciferol) metabolism	Up	0.762	0.714	145	-0.2916	-1.61453	0.542862	FALSE
CREB phosphorylation	Up	0.829	0.714	44	-0.199073	-1.57857	0.550354	FALSE
Thyroxine biosynthesis	Up	0.825	0.714	59	-0.268679	-1.01545	0.371557	FALSE
Energy dependent regulation of mTOR by LKB1-AMPK	Up	0.871	0.714	243	-0.12326	-2.46615	0.675358	FALSE
PI-3K cascade:FGFR3	Up	0.732	0.714	102	-0.34989	-2.146	0.542716	FALSE
Formation of Incision Complex in GG-NER	Up	0.899	0.714	546	-0.199944	-4.34143	0.609305	FALSE
PKA-mediated phosphorylation of CREB	Up	0.745	0.715	114	-0.113967	-1.81352	0.612287	FALSE
Signalling to ERKs	Up	0.892	0.715	703	-1.61506	-4.09294	0.382394	FALSE
Synthesis of DNA	Up	0.777	0.715	1032	0.109804	-4.07915	0.757582	FALSE
GPER1 signaling	Up	0.84	0.715	245	-0.452986	-2.87795	0.59965	FALSE
Downregulation of ERBB4 signaling	Up	0.82	0.716	268	-0.471161	-4.61307	0.544556	FALSE
Signaling by EGFR in Cancer	Up	0.906	0.716	625	-0.992735	-5.33135	0.567141	FALSE
Histamine receptors	Up	0.745	0.716	1	-0.283203	-0.222416	1.73959	FALSE
Defective SLC35A2 causes congenital disorder of glycosylation 2M (CDG2M)	Up	0.786	0.716	3	-0.129895	-0.247655	0.628726	FALSE
Interleukin-20 family signaling	Up	0.829	0.716	211	-0.527938	-2.36341	0.694192	FALSE
Interleukin-21 signaling	Up	0.85	0.716	134	-0.674605	-2.18176	0.729844	FALSE
Branched-chain ketoacid dehydrogenase kinase deficiency	Up	0.82	0.716	39	0.0396756	-0.704697	0.736533	FALSE
Loss of Function of TGFBR2 in Cancer	Up	0.793	0.717	91	-0.0517897	-0.968174	0.754263	FALSE
TGFBR2 Kinase Domain Mutants in Cancer	Up	0.793	0.717	91	-0.0517897	-0.968174	0.754263	FALSE
Nucleotide catabolism	Up	0.746	0.717	72	-0.0574709	-1.2688	0.746661	FALSE
Methylation	Up	0.781	0.718	67	-0.113109	-0.548087	0.936973	FALSE
Rap1 signalling	Up	0.932	0.718	559	-1.9164	-4.06983	0.360312	FALSE
RHOU GTPase cycle	Up	0.897	0.718	630	-0.744944	-3.38754	0.570435	FALSE
Sialic acid metabolism	Up	0.735	0.719	97	0.051198	-0.291961	0.975023	FALSE
Signaling by FGFR4	Up	0.842	0.719	647	-0.466383	-4.75067	0.613638	FALSE
Mitochondrial Fatty Acid Beta-Oxidation	Up	0.726	0.719	166	0.154234	-0.399904	0.85221	FALSE
Insulin receptor recycling	Up	0.745	0.719	166	-0.246724	-1.2527	0.667775	FALSE
Signaling by MST1	Up	0.731	0.72	22	-0.0249196	0.031032	0.711689	FALSE
Sensory perception of salty taste	Down	0.953	0.72	4	-0.23813	-1.15306	-0.622649	FALSE
COPII-mediated vesicle transport	Up	0.736	0.721	703	0.0334322	-1.18808	0.813827	FALSE
PLC beta mediated events	Up	0.749	0.723	368	-0.123861	-2.46356	0.684683	FALSE
Defective SLC6A3 causes Parkinsonism-dystonia infantile (PKDYS)	Up	0.797	0.723	4	-0.179695	-0.445171	1.93626	FALSE
Defective SLC6A3 causes Parkinsonism-dystonia infantile (PKDYS)	Up	0.797	0.723	4	-0.179695	-0.445171	1.93626	FALSE
PIWI-interacting RNA (piRNA) biogenesis	Up	0.836	0.724	283	-0.178751	-2.31627	0.845595	FALSE
Intestinal infectious diseases	Up	0.768	0.724	5	-0.20728	-0.0768287	2.11715	FALSE
Wax biosynthesis	Up	0.764	0.724	13	-0.127805	-0.39176	1.54103	FALSE
Interleukin-17 signaling	Up	0.894	0.725	967	-0.655051	-4.98666	0.476784	FALSE
Signaling by FLT3 fusion proteins	Up	0.86	0.725	246	-0.317413	-3.16471	0.581572	FALSE
NFG and proNGF binds to p75NTR	Up	0.773	0.726	11	0.117921	-0.469607	0.444496	FALSE
Formation of the nephric duct	Up	0.869	0.726	179	-0.240095	-2.2819	0.634639	FALSE
Ubiquitin-Mediated Degradation of Phosphorylated Cdc25A	Up	0.901	0.727	886	-0.45267	-4.89875	0.624595	FALSE
p53-Independent G1/S DNA Damage Checkpoint	Up	0.901	0.727	886	-0.45267	-4.89875	0.624595	FALSE
MET activates PTK2 signaling	Up	0.847	0.727	191	-0.645617	-2.18359	0.571779	FALSE
Diseases of branched-chain amino acid catabolism	Up	0.745	0.727	49	0.0867097	-0.6453	0.69598	FALSE
Hedgehog ligand biogenesis	Up	0.847	0.728	700	-0.403338	-4.56382	0.670184	FALSE
Erythropoietin activates Phospholipase C gamma (PLCG)	Up	0.893	0.728	89	-0.598553	-2.41681	0.543564	FALSE
CD163 mediating an anti-inflammatory response	Up	0.822	0.728	89	-0.367996	-1.19085	0.479333	FALSE
Negative regulation of NOTCH4 signaling	Up	0.934	0.729	1083	-1.06533	-5.59118	0.565588	FALSE
Progressive trimming of alpha-1,2-linked mannose residues from Man9/8/7GlcNAc2 to produce Man5GlcNAc2	Up	0.709	0.729	6	0.115599	0.231495	0.325079	FALSE
Respiratory syncytial virus genome transcription	Up	0.845	0.729	146	-0.925688	-2.00228	0.460095	FALSE
Glycerophospholipid catabolism	Up	0.639	0.73	51	0.444982	0.678472	0.557985	FALSE
Degradation of CRY and PER proteins	Up	0.908	0.73	794	-0.43034	-4.87191	0.655873	FALSE
SHC-mediated cascade:FGFR3	Up	0.788	0.731	76	-0.116352	-1.90006	0.455404	FALSE
GPVI-mediated activation cascade	Up	0.866	0.732	409	-0.805844	-3.35101	0.450932	FALSE
Other interleukin signaling	Up	0.785	0.732	301	-0.227455	-1.27784	0.869299	FALSE
Keratinization	Up	0.853	0.732	395	-0.125578	-2.21826	0.713769	FALSE
NR1H2 and NR1H3-mediated signaling	Up	0.855	0.732	519	-0.641144	-2.99046	0.651181	FALSE
Intrinsic Pathway of Fibrin Clot Formation	Up	0.886	0.733	95	-0.563396	-1.53558	0.78331	FALSE
FCGR activation	Up	0.82	0.733	151	-0.394176	-2.30252	0.641996	FALSE
SARS-CoV-2 targets PDZ proteins in cell-cell junction	Up	0.878	0.733	64	-0.599326	-1.5355	0.362622	FALSE
Synthesis of PE	Up	0.85	0.734	44	-0.285807	-1.6395	0.271706	FALSE
TCR signaling	Up	0.946	0.734	1220	-0.785816	-5.47509	0.602961	FALSE
NCAM1 interactions	Up	0.768	0.734	66	0.0112191	-0.397176	0.888361	FALSE
Defective SLC3A1 causes cystinuria (CSNU)	Up	0.781	0.734	2	-0.177968	-0.0828037	2.55858	FALSE
Defective SLC7A9 causes cystinuria (CSNU)	Up	0.781	0.734	2	-0.177968	-0.0828037	2.55858	FALSE
LGI-ADAM interactions	Up	0.758	0.734	100	-0.130056	-0.530059	0.92841	FALSE
Degradation of GABA	Up	0.752	0.734	2	-0.119995	-0.0179124	1.23682	FALSE
Ficolins bind to repetitive carbohydrate structures on the target cell surface	Up	0.826	0.735	4	-0.185891	-0.330017	0.850584	FALSE
HSP90 chaperone cycle for steroid hormone receptors (SHR) in the presence of ligand	Up	0.886	0.735	637	-0.553361	-2.78281	0.647437	FALSE
Regulation of actin dynamics for phagocytic cup formation	Up	0.944	0.736	692	-1.13206	-4.10404	0.564261	FALSE
Beta-oxidation of very long chain fatty acids	Up	0.716	0.736	132	0.225759	-0.461149	0.759949	FALSE
Sensory perception of sweet, bitter, and umami (glutamate) taste	Up	0.801	0.736	38	-0.421035	-0.834311	0.468639	FALSE
Metabolism of ingested MeSeO2H into MeSeH	Down	0.742	0.737	3	0.0197686	0.0135137	-0.248177	FALSE
ADORA2B mediated anti-inflammatory cytokines production	Up	0.765	0.737	163	-0.205295	-1.95205	0.680049	FALSE
Diseases of nucleotide metabolism	Up	0.744	0.737	16	-0.0422333	-0.77901	0.46606	FALSE
Nephrin family interactions	Up	0.898	0.738	390	-0.782491	-3.03287	0.51896	FALSE
Glucagon-like Peptide-1 (GLP1) regulates insulin secretion	Up	0.82	0.738	203	-0.481975	-2.38099	0.682309	FALSE
Neurotransmitter uptake and metabolism In glial cells	Up	0.791	0.739	19	-0.13881	-0.389846	0.712166	FALSE
Astrocytic Glutamate-Glutamine Uptake And Metabolism	Up	0.791	0.739	19	-0.13881	-0.389846	0.712166	FALSE
Synthesis of wybutosine at G37 of tRNA(Phe)	Up	0.858	0.739	31	-0.0118437	-0.553151	0.739019	FALSE
Global Genome Nucleotide Excision Repair (GG-NER)	Up	0.92	0.74	922	-0.434838	-4.47611	0.696116	FALSE
Reversal of alkylation damage by DNA dioxygenases	Up	0.786	0.74	16	-0.263287	-0.597798	0.728838	FALSE
Developmental Lineage of Mammary Gland Myoepithelial Cells	Up	0.882	0.74	502	-1.05861	-3.37641	0.573568	FALSE
Heme biosynthesis	Up	0.796	0.741	77	0.0830149	-0.3784	0.772574	FALSE
PI-3K cascade:FGFR1	Up	0.827	0.741	108	-0.557133	-2.3503	0.492245	FALSE
LDL remodeling	Up	0.755	0.741	47	0.1185	-0.409317	0.878415	FALSE
RND2 GTPase cycle	Up	0.938	0.741	355	-0.975253	-3.05788	0.531665	FALSE
TRAF6 mediated IRF7 activation in TLR7/8 or 9 signaling	Up	0.832	0.741	285	-0.232492	-4.14136	0.512827	FALSE
BCKDH synthesizes BCAA-CoA from KIC, KMVA, KIV	Up	0.829	0.741	35	0.0617502	-0.636629	0.698407	FALSE
Loss-of-function mutations in DBT cause MSUD2	Up	0.829	0.741	35	0.0617502	-0.636629	0.698407	FALSE
Loss-of-function mutations in DLD cause MSUD3/DLDD	Up	0.829	0.741	35	0.0617502	-0.636629	0.698407	FALSE
Amino Acid conjugation	Up	0.786	0.742	4	-0.207566	-0.111576	1.56295	FALSE
Conjugation of carboxylic acids	Up	0.786	0.742	4	-0.207566	-0.111576	1.56295	FALSE
Conjugation of benzoate with glycine	Up	0.786	0.742	4	-0.207566	-0.111576	1.56295	FALSE
FGFR2b ligand binding and activation	Up	0.911	0.742	18	-0.388253	-1.17083	0.404754	FALSE
Signaling by RAF1 mutants	Up	0.935	0.742	852	-1.57856	-4.37068	0.454205	FALSE
Collagen biosynthesis and modifying enzymes	Up	0.701	0.743	177	0.138607	-0.629669	0.825653	FALSE
Unblocking of NMDA receptors, glutamate binding and activation	Up	0.785	0.744	254	-0.0900097	-1.16609	0.787211	FALSE
Synthesis of substrates in N-glycan biosythesis	Up	0.709	0.744	190	0.0605445	-0.311779	0.900503	FALSE
Acyl chain remodelling of PE	Up	0.859	0.745	57	-0.181025	-0.544823	0.814594	FALSE
Serotonin Neurotransmitter Release Cycle	Up	0.807	0.745	167	-0.11083	-0.568099	1.0668	FALSE
Regulation of PLK1 Activity at G2/M Transition	Up	0.926	0.745	1602	-1.37921	-4.92602	0.572475	FALSE
Caspase activation via Dependence Receptors in the absence of ligand	Up	0.765	0.745	142	0.0438721	-1.14273	0.870269	FALSE
Defective GCK causes maturity-onset diabetes of the young 2 (MODY2)	Up	0.927	0.745	1	-0.607851	-0.565805	1.27632	FALSE
Defective MAN1B1 causes MRT15	Up	0.911	0.746	1	-0.533015	-0.487534	1.06548	FALSE
OAS antiviral response	Up	0.765	0.746	73	-0.3222	-0.965903	0.635298	FALSE
Glutamate Neurotransmitter Release Cycle	Up	0.79	0.747	198	-0.158689	-0.659351	1.0054	FALSE
Defective GSS causes GSS deficiency	Down	0.805	0.747	1	-0.323748	-0.265368	-0.554029	FALSE
Loss of MECP2 binding ability to the NCoR/SMRT complex	Up	0.779	0.747	100	-0.292491	-1.47667	0.529183	FALSE
Acetylcholine regulates insulin secretion	Up	0.801	0.748	100	-0.262141	-1.0758	0.735546	FALSE
PI-3K cascade:FGFR2	Up	0.838	0.748	110	-0.612957	-2.45493	0.503295	FALSE
Miscellaneous substrates	Up	0.857	0.749	10	-0.0700782	-0.361853	1.38433	FALSE
Scavenging by Class A Receptors	Up	0.79	0.749	183	-0.39176	-1.25118	0.55405	FALSE
Response to elevated platelet cytosolic Ca2+	Up	0.897	0.749	1014	-0.87365	-3.17573	0.683293	FALSE
Norepinephrine Neurotransmitter Release Cycle	Up	0.808	0.75	167	-0.138797	-0.607599	1.0645	FALSE
Post-chaperonin tubulin folding pathway	Up	0.873	0.75	80	-0.408821	-2.23729	0.625505	FALSE
Degradation of GLI1 by the proteasome	Up	0.868	0.75	832	-0.275652	-4.75176	0.709054	FALSE
Beta oxidation of decanoyl-CoA to octanoyl-CoA-CoA	Up	0.748	0.75	24	0.000794559	-0.729685	0.501942	FALSE
Alternative Lengthening of Telomeres (ALT)	Up	0.771	0.75	102	-0.0820518	-1.4782	0.528528	FALSE
Defective Inhibition of DNA Recombination at Telomere Due to DAXX Mutations	Up	0.771	0.75	102	-0.0820518	-1.4782	0.528528	FALSE
Defective Inhibition of DNA Recombination at Telomere Due to ATRX Mutations	Up	0.771	0.75	102	-0.0820518	-1.4782	0.528528	FALSE
Defective Inhibition of DNA Recombination at Telomere	Up	0.771	0.75	102	-0.0820518	-1.4782	0.528528	FALSE
Diseases of Telomere Maintenance	Up	0.771	0.75	102	-0.0820518	-1.4782	0.528528	FALSE
Free fatty acid receptors	Up	0.836	0.751	68	-0.369336	-0.25291	0.565866	FALSE
mitochondrial fatty acid beta-oxidation of unsaturated fatty acids	Up	0.785	0.751	25	-0.123496	-0.578746	0.615217	FALSE
Regulation of IFNG signaling	Up	0.852	0.751	209	-0.184801	-2.07772	0.616391	FALSE
Sensory perception of taste	Up	0.873	0.751	48	-0.421959	-1.10199	0.428977	FALSE
ROBO receptors bind AKAP5	Up	0.737	0.752	144	-0.078103	-1.59498	0.718418	FALSE
Activated NTRK3 signals through PLCG1	Up	0.894	0.752	44	-0.84243	-1.8076	0.436932	FALSE
Sensory perception of sour taste	Up	0.847	0.752	7	0.0294829	-0.282517	0.305238	FALSE
Electron transport from NADPH to Ferredoxin	Up	0.782	0.753	2	-0.145945	-0.0529872	0.862196	FALSE
Defective CYP11A1 causes AICSR	Up	0.782	0.753	2	-0.145945	-0.0529872	0.862196	FALSE
Dasatinib-resistant KIT mutants	Up	0.861	0.753	10	-0.64715	-1.06316	0.0254077	FALSE
Imatinib-resistant KIT mutants	Up	0.861	0.753	10	-0.64715	-1.06316	0.0254077	FALSE
KIT mutants bind TKIs	Up	0.861	0.753	10	-0.64715	-1.06316	0.0254077	FALSE
Masitinib-resistant KIT mutants	Up	0.861	0.753	10	-0.64715	-1.06316	0.0254077	FALSE
Nilotinib-resistant KIT mutants	Up	0.861	0.753	10	-0.64715	-1.06316	0.0254077	FALSE
Regorafenib-resistant KIT mutants	Up	0.861	0.753	10	-0.64715	-1.06316	0.0254077	FALSE
Signaling by kinase domain mutants of KIT	Up	0.861	0.753	10	-0.64715	-1.06316	0.0254077	FALSE
Sunitinib-resistant KIT mutants	Up	0.861	0.753	10	-0.64715	-1.06316	0.0254077	FALSE
Signaling by juxtamembrane domain KIT mutants	Up	0.861	0.753	10	-0.64715	-1.06316	0.0254077	FALSE
Sorafenib-resistant KIT mutants	Up	0.861	0.753	10	-0.64715	-1.06316	0.0254077	FALSE
Drug resistance of KIT mutants	Up	0.861	0.753	10	-0.64715	-1.06316	0.0254077	FALSE
Signaling by extracellular domain mutants of KIT	Up	0.861	0.753	10	-0.64715	-1.06316	0.0254077	FALSE
Defective ACTH causes obesity and POMCD	Up	0.849	0.754	18	-0.0120394	-0.443748	1.02199	FALSE
RNA Polymerase III Transcription Termination	Up	0.868	0.754	236	-0.378365	-2.19568	0.963419	FALSE
RNA Polymerase III Transcription Initiation From Type 3 Promoter	Up	0.838	0.754	246	0.00192935	-1.63679	0.950097	FALSE
FLT3 signaling in disease	Up	0.929	0.754	607	-0.685022	-5.00124	0.567373	FALSE
Evasion by RSV of host interferon responses	Up	0.911	0.754	425	-0.46979	-4.42709	0.562948	FALSE
Constitutive Signaling by Ligand-Responsive EGFR Cancer Variants	Up	0.92	0.755	618	-1.06796	-5.40589	0.57341	FALSE
Uptake and function of anthrax toxins	Up	0.937	0.755	82	-0.393035	-2.2623	0.569068	FALSE
Signaling by Ligand-Responsive EGFR Variants in Cancer	Up	0.92	0.755	618	-1.06796	-5.40589	0.57341	FALSE
Microtubule-dependent trafficking of connexons from Golgi to the plasma membrane	Up	0.85	0.756	74	-0.0649539	-1.78585	0.625435	FALSE
Thromboxane signalling through TP receptor	Up	0.83	0.756	67	-0.252612	-1.4095	0.848041	FALSE
CHL1 interactions	Up	0.888	0.756	197	-1.125	-2.29105	0.525412	FALSE
Signaling by FGFR3	Up	0.896	0.756	646	-0.620858	-4.93146	0.597425	FALSE
Wax and plasmalogen biosynthesis	Up	0.821	0.756	26	-0.257631	-0.41089	1.1953	FALSE
Activation of BIM and translocation to mitochondria	Up	0.817	0.757	64	-0.355192	-1.56312	0.36607	FALSE
E2F-enabled inhibition of pre-replication complex formation	Up	0.842	0.757	85	0.0639083	-1.16258	1.02275	FALSE
Activation of BMF and translocation to mitochondria	Up	0.877	0.757	60	-0.565821	-1.82544	0.233898	FALSE
Adenylate cyclase activating pathway	Up	0.758	0.757	14	-0.0337451	0.0815603	1.20419	FALSE
Scavenging by Class B Receptors	Up	0.797	0.757	45	0.177827	-0.564773	0.627639	FALSE
Arachidonate production from DAG	Up	0.817	0.757	7	-0.467588	-0.350478	0.92909	FALSE
Deletions in the AMER1 gene destabilize the destruction complex	Up	0.886	0.757	1	-0.399064	-0.411805	0.235535	FALSE
Rab regulation of trafficking	Up	0.854	0.757	917	-1.31626	-3.23343	0.535682	FALSE
G2/M DNA replication checkpoint	Up	0.909	0.758	89	-0.552151	-2.36019	0.664114	FALSE
GABA synthesis, release, reuptake and degradation	Up	0.795	0.758	315	-0.512168	-1.41161	0.800835	FALSE
[truncated: 891 more rows]

## Sheet: S6 DEG MST-H v mICSI-E
Supplementary Table S6: Differentially expressed genes at FDR <0.05 for the comparison between MST-hatching (MST-H) blastocysts and mICSI-expanded (mICSI-E) blastocysts.
[truncated: 16,550 more rows]

[truncated: 5 more sheets: S7 Reactome MST-H v mICSI-E, S8 Common and Unique Genes, S9Reactome Unique MST-HvmICSI-H, S10ReactomeUnique MST-HvmICSI-E, S11 - Media Compositions]
